# Supplementary material for: Snakin-1 affects reactive oxygen species and ascorbic acid levels and hormone balance in potato
Source: PLoS One. 2019 Mar 25;14(3):e0214165. doi: 10.1371/journal.pone.0214165 (PMC6433472; doi:10.1371/journal.pone.0214165)
Supplement: S1 Table — (XLS) [file pone.0214165.s001.xls]

## Sheet: Hoja1
	Gene	Name	Sequence (5´to 3´)
	Elongation factor 1 α	Ef1α Up	ATTGGAAACGGATATGCTCCA
	PGSC0003DMG400023270	Ef1α Low	TCCTTACCTGAACGCCTGTCA
	pathogenesis related protein 1	StPR1 Up	TATCTTGCGGTTCACAACGA
	PGSC0003DMG400005111	StPR1 Low	AGGTTCTCTCCTGCACCTGA
	pathogenesis related protein 4	StPR4 Up	GCTACGAACGTTAGGGCAAC
	PGSC0003DMG400019437	StPR4 Low	CTCAAGCATCTACCGCATGA
	Catalase2	StCAT2 Up	TCGCCATGCTGAGGTGTATC
	PGSC0003DMG400001570	StCAT2 Low	CGTTCTTGTCTGTCGGGTGT
	HMG-CoAsynthase	HMG-CoAsynthase Up	AATGCCTGCTATGGGGGAAC
	PGSC0003DMG400022750	HMG-CoAsynthase Low	CGCGCTATCCGTGCATACTA
	HMG-CoAreductase	HMG-CoAreductase Up	ATGTGCAAATACCGGTGGGT
	PGSC0003DMG400013663	HMG-CoAreductase Low	GCGCCACCAGAGACAAAGAT
	Obtusifoliol 14 α-demethylase	Obtusifoliol 14 α-demethylase Up	TTGACGACGTGTCTGCTCTC
	PGSC0003DMG400016402	Obtusifoliol 14 α-demethylase Low	CAAGCTTCTTCCGGGCATTG
	Delta(7)-sterol-C5(6)-desaturase	DWF7/STE1 Up	CACACTTTCCCCGTTTGCTG
	PGSC0003DMG400026401	DWF7/STE1 Low	CGTCCATAAGGCTTCCACGA
	7-dehydrocholesterol reductase	DWF5 Up	AGAGGCAAGAGTTTCGCAGA
	PGSC0003DMG400005931	DWF5 Low	GGCTGGATTTAGTCTCGCCA
	C-4 sterol methyl oxidase 2	SMO2 Up	CGAGACAGTCGAGGCACATT
	PGSC0003DMG400002156	SMO2 Low	GTAGAGCAGCCGATGATGGT
	Snakin-1 with signal peptide BIFC Up	SN1Up3	ATGAAGTTATTTCTATTAACTC
	Snakin-1 with STOP BIFC Low	SN1Low3	TCAAGGGCATTTAGACTTGCCC
	Snakin-1 without signal peptide BIFC Up	upΔSN1	AAGCTTATGGGTTCAAATTTTTGTG
	Snakin-1 without STOP BIFC Low	low1SN1	CTCGAGAGGGCATTTAGACTTG
	StDIM/DWF1 BIFC Up	StDIM/DWF1 BIFC Up	ATGGCAGATGTTCAGGCTCCCATTCG
	StDIM/DWF1 BIFC without Stop Low	StDIM/DWF1 BIFC sin Stop Low	ATCTTCAGGCTCATCAACTTC
