# Supplementary material for: Snakin-1 affects reactive oxygen species and ascorbic acid levels and hormone balance in potato
Source: PLoS One. 2019 Mar 25;14(3):e0214165. doi: 10.1371/journal.pone.0214165 (PMC6433472; doi:10.1371/journal.pone.0214165)
Supplement: S2 Table — (XLS) [file pone.0214165.s002.xls]

## Sheet: Downregulated transcripts
	gene	Transcript ID	CDS ID	peptide ID	putative function	GO	Description	function	log2(fold_change)	p_value	q_value
1	PGSC0003DMG400001014	PGSC0003DMT400002642	PGSC0003DMC400001921	PGSC0003DMP400001921	H+-transporting two-sector ATPase, alpha/beta subunit, central region	GO:0045261,GO:0046933,GO:0046961	Biological Process: ATP synthesis coupled proton transport , Cellular Component: proton-transporting ATP synthase complex, catalytic core F(1) , Molecular Function: hydrogen ion transporting ATP synthase activity, rotational mechanism , Molecular Function: proton-transporting ATPase activity, rotational mechanism	H+-transporting two-sector ATPase, alpha/beta subunit, central region	-2.69617	0	0
2	PGSC0003DMG400005960	PGSC0003DMT400015281	PGSC0003DMC400010581	PGSC0003DMP400010581	JHL06B08.5 protein	GO:0016758	Biological Process: metabolic process , Molecular Function: transferase activity, transferring hexosyl groups	Glucosyltransferase	-1.99223	0	0
3	PGSC0003DMG401022238	PGSC0003DMT400057252	PGSC0003DMC400038511	PGSC0003DMP400038511	ATP synthase subunit alpha, mitochondrial	#N/A	#N/A	#N/A	-2.14244	8.88178e-11	3.40401e-09
4	PGSC0003DMG400025023	PGSC0003DMT400064404	PGSC0003DMC400043425	PGSC0003DMP400043425	Avr9/Cf-9 rapidly elicited protein 20	#N/A	#N/A	#N/A	-3.2579	1.11022e-09	3.75427e-08
5	PGSC0003DMG400029623	PGSC0003DMT400076186	PGSC0003DMC400051591	PGSC0003DMP400051591	Salicylic acid/benzoic acid carboxyl methyltransferase	#N/A	#N/A	#N/A	-2.21038	1.44329e-09	4.81771e-08
6	PGSC0003DMG400002156	PGSC0003DMT400005518	PGSC0003DMC400003856	PGSC0003DMP400003856	C-4 sterol methyl oxidase 2	GO:0005783,GO:0006633,GO:0016491,GO:0055114	Molecular Function: iron ion binding , Cellular Component: endoplasmic reticulum , Biological Process: fatty acid biosynthetic process , Molecular Function: oxidoreductase activity , Biological Process: oxidation reduction	C-4 sterol methyl oxidase 2	-1.75848	3.35287e-09	1.07094e-07
7	PGSC0003DMG400003691	PGSC0003DMT400009470	PGSC0003DMC400006582	PGSC0003DMP400006582	Phenylcoumaran benzylic ether reductase	#N/A	#N/A	#N/A	-2.08312	2.23155e-08	6.39821e-07
8	PGSC0003DMG400011740	PGSC0003DMT400030650	PGSC0003DMC400020813	PGSC0003DMP400020813	SGA	GO:0016758	Biological Process: metabolic process , Molecular Function: transferase activity, transferring hexosyl groups	SGA	-1.63195	8.79319e-07	2.0306e-06
9	PGSC0003DMG400011749	PGSC0003DMT400030670	PGSC0003DMC400020829	PGSC0003DMP400020829	UDP-galactose:solanidine galactosyltransferase	GO:0016758	Biological Process: metabolic process , Molecular Function: transferase activity, transferring hexosyl groups	UDP-galactose:solanidine galactosyltransferase	-1.63163	8.76854e-08	2.32956e-06
10	PGSC0003DMG400007800	PGSC0003DMT400020175	PGSC0003DMC400013752	PGSC0003DMP400013752	Anthocyanin acyltransferase	#N/A	#N/A	#N/A	-2.31407	1.23679e-07	3.21907e-06
11	PGSC0003DMG400010713	PGSC0003DMT400027828	PGSC0003DMC400018948	PGSC0003DMP400018948	Salt responsive protein 2	#N/A	#N/A	#N/A	-2.39893	1.54121e-07	3.95373e-06
12	PGSC0003DMG400013701	PGSC0003DMT400035621	PGSC0003DMC400024227	PGSC0003DMP400024227	Kunitz trypsin inhibitor	#N/A	#N/A	#N/A	-1.72591	7.1565e-08	1.67357e-05
13	PGSC0003DMG400014104	PGSC0003DMT400036586	PGSC0003DMC400024808	PGSC0003DMP400024808	Patatin-2-Kuras 4	#N/A	#N/A	#N/A	-2.30179	1.22429e-06	2.77457e-05
14	PGSC0003DMG400005899	PGSC0003DMT400015091	PGSC0003DMC400010448	PGSC0003DMP400010448	CCR4-associated factor	#N/A	#N/A	#N/A	-1.88035	2.23241e-05	4.2303e-05
15	PGSC0003DMG400026401	PGSC0003DMT400067881	PGSC0003DMC400045832	PGSC0003DMP400045832	Sterol-C5(6)-desaturase homolog	GO:0005783,GO:0006633,GO:0016491,GO:0055114	Molecular Function: iron ion binding , Cellular Component: endoplasmic reticulum , Biological Process: fatty acid biosynthetic process , Molecular Function: oxidoreductase activity , Biological Process: oxidation reduction	Delta(7)-sterol-C5(6)-desaturase	-1.0527	1.29429	0.000101889
16	PGSC0003DMG401030137	PGSC0003DMT400077500	PGSC0003DMC400052496	PGSC0003DMP400052496	Glycosyltransferase PglE	GO:0043565	Cellular Component: intracellular , Molecular Function: sequence-specific DNA binding	Singapore isolate B (sub-type 7) whole genome shotgun sequence assembly, scaffold_1	-1.36659	1.30915	0.000102913
17	PGSC0003DMG402004978	PGSC0003DMT400012777	PGSC0003DMC400008875	PGSC0003DMP400008875	Glutathione peroxidase	GO:0006979,GO:0055114	Molecular Function: glutathione peroxidase activity , Biological Process: response to oxidative stress , Biological Process: oxidation reduction	Glutathione peroxidase	-1.01031	1.39147	0.000108702
18	PGSC0003DMG400010141	PGSC0003DMT400026280	PGSC0003DMC400017946	PGSC0003DMP400017946	Stigma expressed protein	#N/A	#N/A	#N/A	-1.14582	1.56615	0.00012097
19	PGSC0003DMG400011751	PGSC0003DMT400030676	PGSC0003DMC400020834	PGSC0003DMP400020834	2-oxoglutarate-dependent dioxygenase	#N/A	#N/A	#N/A	-1.54335	1.59579	0.000123005
20	PGSC0003DMG402024041	PGSC0003DMT400061790	PGSC0003DMC400041582	PGSC0003DMP400041582	Shikimate dehydrogenase	#N/A	#N/A	#N/A	-1.18842	1.93214	0.000146043
21	PGSC0003DMG400004342	PGSC0003DMT400011101	PGSC0003DMC400007723	PGSC0003DMP400007723	O-methyltransferase	#N/A	#N/A	#N/A	-2.13977	2.20328	0.000164211
22	PGSC0003DMG400004379	PGSC0003DMT400011187	PGSC0003DMC400007778	PGSC0003DMP400007778	GDSL-motif lipase/hydrolase family protein	GO:0016788	Biological Process: lipid metabolic process , Molecular Function: hydrolase activity, acting on ester bonds	Esterase	-1.0247	2.24089	0.000166674
23	PGSC0003DMG400019517	PGSC0003DMT400050249	PGSC0003DMC400033919	PGSC0003DMP400033919	Chitin-binding lectin 1	#N/A	#N/A	#N/A	-1.25271	0.24317	0.000179299
24	PGSC0003DMG400019683	PGSC0003DMT400050684	PGSC0003DMC400034206	PGSC0003DMP400034206	Conserved gene of unknown function	#N/A	#N/A	#N/A	-1.04212	2.43443	0.000179483
25	PGSC0003DMG400017558	PGSC0003DMT400045253	PGSC0003DMC400030665	PGSC0003DMP400030665	Universal stress protein family protein	#N/A	#N/A	#N/A	-0.974362	2.44993	0.000180488
26	PGSC0003DMG400000791	PGSC0003DMT400002079	PGSC0003DMC400001513	PGSC0003DMP400001513	Photoperiod responsive protein	GO:0004842,GO:0016567	Cellular Component: ubiquitin ligase complex , Molecular Function: ubiquitin-protein ligase activity , Biological Process: protein ubiquitination	Photoperiod responsive protein	-1.66843	0.24628	0.000181334
27	PGSC0003DMG400017535	PGSC0003DMT400045204	PGSC0003DMC400030626	PGSC0003DMP400030626	MYC transcription factor	GO:0045449	Molecular Function: transcription regulator activity , Biological Process: regulation of transcription	MYC transcription factor	-1.04806	0.25114	0.000184632
28	PGSC0003DMG400006462	PGSC0003DMT400016546	PGSC0003DMC400011470	PGSC0003DMP400011470	GDSL-like Lipase/Acylhydrolase family protein	GO:0016788	Biological Process: lipid metabolic process , Molecular Function: hydrolase activity, acting on ester bonds	GDSL-like Lipase/Acylhydrolase family protein	-0.981383	2.64667	0.000193595
29	PGSC0003DMG400000691	PGSC0003DMT400001838	PGSC0003DMC400001357	PGSC0003DMP400001357	Nucleobase ascorbate transporter	GO:0006810,GO:0016020,GO:0055085	Molecular Function: transporter activity , Biological Process: transport , Cellular Component: membrane , Biological Process: transmembrane transport	Nucleobase ascorbate transporter	-1.20487	2.67968	0.000195726
30	PGSC0003DMG400012913	PGSC0003DMT400033623	PGSC0003DMC400022869	PGSC0003DMP400022869	Zinc finger homeodomain protein 1	#N/A	#N/A	#N/A	-1.03623	2.74357	0.000199875
31	PGSC0003DMG400012126	PGSC0003DMT400031607	PGSC0003DMC400021429	PGSC0003DMP400021429	Transcription factor PAP1	#N/A	#N/A	#N/A	-1.13802	3.28158	0.000234896
32	PGSC0003DMG400025989	PGSC0003DMT400066846	PGSC0003DMC400045082	PGSC0003DMP400045082	ERF1	GO:0006355	Molecular Function: transcription factor activity , Biological Process: regulation of transcription, DNA-dependent	ERF1	-1.38744	3.39686	0.000242215
33	PGSC0003DMG400025106	PGSC0003DMT400064608	PGSC0003DMC400043561	PGSC0003DMP400043561	ATP synthase epsilon chain, chloroplastic	GO:0045261,GO:0046933,GO:0046961	Biological Process: ATP synthesis coupled proton transport , Cellular Component: proton-transporting ATP synthase complex, catalytic core F(1) , Molecular Function: hydrogen ion transporting ATP synthase activity, rotational mechanism , Molecular Function: proton-transporting ATPase activity, rotational mechanism	ATP synthase epsilon chain, chloroplastic	-1.04992	3.83027	0.000269678
34	PGSC0003DMG400017513	PGSC0003DMT400045152	PGSC0003DMC400030587	PGSC0003DMP400030587	Acetylornithine deacetylase	GO:0016787	Biological Process: metabolic process , Molecular Function: hydrolase activity	Acetylornithine deacetylase	-1.25568	3.97067	0.000278674
35	PGSC0003DMG400025112	PGSC0003DMT400064634	PGSC0003DMC400043578	PGSC0003DMP400043578	Plant-specific domain TIGR01570 family protein	#N/A	#N/A	#N/A	-1.10742	4.03873	0.000283023
36	PGSC0003DMG401014997	PGSC0003DMT400038808	PGSC0003DMC400026368	PGSC0003DMP400026368	Zinc finger protein	GO:0016788	Biological Process: lipid metabolic process , Molecular Function: hydrolase activity, acting on ester bonds	Zinc finger protein	-0.959221	4.31495	0.000300604
37	PGSC0003DMG400032207	PGSC0003DMT400082023	PGSC0003DMC400055418	PGSC0003DMP400055418	Lipoxygenase	GO:0046872,GO:0055114	Molecular Function: oxidoreductase activity, acting on single donors with incorporation of molecular oxygen, incorporation of two atoms of oxygen , Molecular Function: metal ion binding , Biological Process: oxidation reduction	Lipoxygenase	-1.15281	4.39422	0.000305553
38	PGSC0003DMG400014223	PGSC0003DMT400036886	PGSC0003DMC400025029	PGSC0003DMP400025029	4-coumarate--CoA ligase 2	GO:0008152	Molecular Function: catalytic activity , Biological Process: metabolic process	4-coumarate--CoA ligase 2	-0.975742	4.55083	0.000315262
39	PGSC0003DMG400018887	PGSC0003DMT400048613	PGSC0003DMC400032908	PGSC0003DMP400032908	Conserved gene of unknown function	#N/A	#N/A	#N/A	-1.09172	4.61698	0.00031934
40	PGSC0003DMG400024082	PGSC0003DMT400061895	PGSC0003DMC400041667	PGSC0003DMP400041667	AMP dependent ligase	GO:0008152	Molecular Function: catalytic activity , Biological Process: metabolic process	AMP dependent ligase	-1.14478	4.78896	0.000329714
41	PGSC0003DMG400018431	PGSC0003DMT400047427	PGSC0003DMC400032108	PGSC0003DMP400032108	ATEXPA15	#N/A	#N/A	#N/A	-0.957239	4.96644	0.000340794
42	PGSC0003DMG400026232	PGSC0003DMT400067472	PGSC0003DMC400045528	PGSC0003DMP400045528	Avr9/Cf-9 rapidly elicited protein 1	GO:0006355	Molecular Function: transcription factor activity , Biological Process: regulation of transcription, DNA-dependent	Avr9/Cf-9 rapidly elicited protein 1	-2.61619	1.79069e-05	0.000344242
43	PGSC0003DMG401029354	PGSC0003DMT400075475	PGSC0003DMC400051117	PGSC0003DMP400051117	Zinc binding dehydrogenase	#N/A	#N/A	#N/A	-1.59815	0.000211718	0.00034469
44	PGSC0003DMG400015371	PGSC0003DMT400039776	PGSC0003DMC400026953	PGSC0003DMP400026953	Chloroplast protein HCF243	#N/A	#N/A	#N/A	-1.23053	5.32531	0.000362741
45	PGSC0003DMG400021142	PGSC0003DMT400054476	PGSC0003DMC400036651	PGSC0003DMP400036651	Sterol reductase	GO:0050660	Molecular Function: oxidoreductase activity , Molecular Function: FAD binding	DWARF1/DIMINUTO	-1.13181	5.61774	0.000380382
46	PGSC0003DMG400033650	PGSC0003DMT400083906	PGSC0003DMC400056153	PGSC0003DMP400056153	Sterol desaturase	#N/A	#N/A	#N/A	-1.13866	0.57119	0.000385984
47	PGSC0003DMG400020622	PGSC0003DMT400053148	PGSC0003DMC400035839	PGSC0003DMP400035839	Wound/stress protein	#N/A	#N/A	#N/A	-1.28187	0.00312798	0.0004179
48	PGSC0003DMG400005185	PGSC0003DMT400013288	PGSC0003DMC400009206	PGSC0003DMP400009206	GDSL esterase/lipase	GO:0016788	Biological Process: lipid metabolic process , Molecular Function: hydrolase activity, acting on ester bonds	Zinc finger protein	-0.954572	6.52104	0.000433982
49	PGSC0003DMG400007683	PGSC0003DMT400019862	PGSC0003DMC400013577	PGSC0003DMP400013577	Sulfate/bicarbonate/oxalate exchanger and transporter sat-1	GO:0006810,GO:0016021,GO:0055085	Molecular Function: transporter activity , Biological Process: transport , Cellular Component: integral to membrane , Biological Process: transmembrane transport	Sulfate/bicarbonate/oxalate exchanger and transporter sat-1	-2.05985	0.74494	0.000488369
50	PGSC0003DMG400001915	PGSC0003DMT400004816	PGSC0003DMC400003411	PGSC0003DMP400003411	Flavonoid 3-hydroxylase	GO:0005506,GO:0020037,GO:0055114	Molecular Function: monooxygenase activity , Molecular Function: iron ion binding , Molecular Function: heme binding , Biological Process: oxidation reduction	Flavonoid 3-hydroxylase	-1.19606	7.59024	0.000496499
51	PGSC0003DMG400015196	PGSC0003DMT400039289	PGSC0003DMC400026658	PGSC0003DMP400026658	Conserved gene of unknown function	#N/A	#N/A	#N/A	-2.09757	7.98787	0.000519658
52	PGSC0003DMG400026933	PGSC0003DMT400069236	PGSC0003DMC400046752	PGSC0003DMP400046752	Hydrogen peroxide-induced 1	#N/A	#N/A	#N/A	-1.08346	8.44849	0.000546277
53	PGSC0003DMG400021694	PGSC0003DMT400055856	PGSC0003DMC400037619	PGSC0003DMP400037619	UDP-glucuronosyltransferase	GO:0016758	Biological Process: metabolic process , Molecular Function: transferase activity, transferring hexosyl groups	UDP-glucuronosyltransferase	-1.5511	8.81172	0.000567067
54	PGSC0003DMG400025022	PGSC0003DMT400064403	PGSC0003DMC400043424	PGSC0003DMP400043424	Avr9/Cf-9 rapidly elicited protein 20	#N/A	#N/A	#N/A	-2.18577	9.03682	0.000580079
55	PGSC0003DMG402015792	PGSC0003DMT400040847	PGSC0003DMC400027708	PGSC0003DMP400027708	Short-chain dehydrogenase	GO:0016491,GO:0055114	Biological Process: metabolic process , Molecular Function: oxidoreductase activity , Biological Process: oxidation reduction	Short-chain dehydrogenase	-0.901171	0.92409	0.000591817
56	PGSC0003DMG400024643	PGSC0003DMT400063349	PGSC0003DMC400042654	PGSC0003DMP400042654	Flavonoid 3'-monooxygenase	GO:0005506,GO:0020037,GO:0055114	Molecular Function: monooxygenase activity , Molecular Function: iron ion binding , Molecular Function: heme binding , Biological Process: oxidation reduction	Flavonoid 3'-monooxygenase	-1.58457	9.76106	0.000621026
57	PGSC0003DMG400015377	PGSC0003DMT400039786	PGSC0003DMC400026962	PGSC0003DMP400026962	SlTCP3	#N/A	#N/A	#N/A	-1.2454	9.97049	0.000632744
58	PGSC0003DMG400024860	PGSC0003DMT400063962	PGSC0003DMC400043092	PGSC0003DMP400043092	Branched chain alpha-keto acid dehydrogenase E1-alpha subunit	GO:0016624	Biological Process: metabolic process , Molecular Function: oxidoreductase activity, acting on the aldehyde or oxo group of donors, disulfide as acceptor	Branched chain alpha-keto acid dehydrogenase E1-alpha subunit	-1.20024	0.000100718	0.000638466
59	PGSC0003DMG400016402	PGSC0003DMT400042256	PGSC0003DMC400028658	PGSC0003DMP400028658	Obtusifoliol 14alpha-demethylase	GO:0005506,GO:0020037	Molecular Function: monooxygenase activity , Molecular Function: iron ion binding , Molecular Function: heme binding	Obtusifoliol 14alpha-demethylase	-1.0564	0.000102675	0.000649594
60	PGSC0003DMG400013271	PGSC0003DMT400034526	PGSC0003DMC400023469	PGSC0003DMP400023469	Blue (Type 1) copper domain	GO:0009055	Molecular Function: copper ion binding , Molecular Function: electron carrier activity	Blue (Type 1) copper domain	-0.934107	0.000104027	0.00065692
61	PGSC0003DMG400015129	PGSC0003DMT400039128	PGSC0003DMC400026557	PGSC0003DMP400026557	Gamma-thionin/defensin	#N/A	#N/A	#N/A	-1.32783	0.000104557	0.00065978
62	PGSC0003DMG400009511	PGSC0003DMT400024598	PGSC0003DMC400016822	PGSC0003DMP400016822	Aspartic protease inhibitor 8	#N/A	#N/A	#N/A	-0.991384	0.000105715	0.000666202
63	PGSC0003DMG400016148	PGSC0003DMT400041653	PGSC0003DMC400028206	PGSC0003DMP400028206	Homeodomain protein Hfi22	GO:0005634,GO:0006355	Molecular Function: transcription factor activity , Cellular Component: nucleus , Biological Process: regulation of transcription, DNA-dependent	Homeodomain protein Hfi22	-0.951872	0.000112185	0.000702313
64	PGSC0003DMG400015270	PGSC0003DMT400039495	PGSC0003DMC400026779	PGSC0003DMP400026779	ATP-binding cassette transporter	#N/A	#N/A	#N/A	-1.10523	0.00011522	0.000719371
65	PGSC0003DMG400018312	PGSC0003DMT400047177	PGSC0003DMC400031910	PGSC0003DMP400031910	Beta-expansin 3	#N/A	#N/A	#N/A	-1.01505	0.000115614	0.000721629
66	PGSC0003DMG400021683	PGSC0003DMT400055828	PGSC0003DMC400037599	PGSC0003DMP400037599	E3 ubiquitin-protein ligase RMA1H1	#N/A	#N/A	#N/A	-1.75999	4.02309e-05	0.000732597
67	PGSC0003DMG400005155	PGSC0003DMT400013200	PGSC0003DMC400009151	PGSC0003DMP400009151	Transporter	GO:0005622,GO:0006810	Molecular Function: transporter activity , Cellular Component: intracellular , Biological Process: transport	Transporter	-0.910502	0.00012046	0.000748171
68	PGSC0003DMG400022750	PGSC0003DMT400058564	PGSC0003DMC400039440	PGSC0003DMP400039440	HMG-CoA synthase	GO:0008299	Molecular Function: hydroxymethylglutaryl-CoA synthase activity , Biological Process: isoprenoid biosynthetic process	HMG-CoA synthase	-0.9118	0.000122204	0.000757627
69	PGSC0003DMG400013663	PGSC0003DMT400035541	PGSC0003DMC400024173	PGSC0003DMP400024173	3-hydroxy-3-methylglutaryl-coenzyme A reductase 1	GO:0015936,GO:0050662,GO:0055114	Molecular Function: hydroxymethylglutaryl-CoA reductase (NADPH) activity , Biological Process: coenzyme A metabolic process , Molecular Function: coenzyme binding , Biological Process: oxidation reduction	3-hydroxy-3-methylglutaryl-coenzyme A reductase 1	-1.46334	4.39453e-05	0.000795041
70	PGSC0003DMG400000432	PGSC0003DMT400001149	PGSC0003DMC400000855	PGSC0003DMP400000855	Glucosyltransferase	GO:0016758	Biological Process: metabolic process , Molecular Function: transferase activity, transferring hexosyl groups	Glucosyltransferase	-1.57906	4.47254e-05	0.000808105
71	PGSC0003DMG400030829	PGSC0003DMT400079209	PGSC0003DMC400053700	PGSC0003DMP400053700	Phi-1 protein	#N/A	#N/A	#N/A	-1.37158	0.000138158	0.00084475
72	PGSC0003DMG400012670	PGSC0003DMT400032992	PGSC0003DMC400022445	PGSC0003DMP400022445	3-ketoacyl-CoA synthase	GO:0016020,GO:0016747	Biological Process: fatty acid biosynthetic process , Cellular Component: membrane , Molecular Function: transferase activity, transferring acyl groups other than amino-acyl groups	Gene of unknown function	-0.913314	0.000138971	0.000849165
73	PGSC0003DMG400030415	PGSC0003DMT400078182	PGSC0003DMC400052934	PGSC0003DMP400052934	Expansin18	#N/A	#N/A	#N/A	-0.903186	0.000146144	0.00088822
74	PGSC0003DMG400012202	PGSC0003DMT400031804	PGSC0003DMC400021569	PGSC0003DMP400021569	Cytochrome P450 fatty acid omega-hydroxylase	GO:0005506,GO:0009055,GO:0020037	Molecular Function: monooxygenase activity , Molecular Function: iron ion binding , Molecular Function: electron carrier activity , Molecular Function: heme binding	Cytochrome P450 fatty acid omega-hydroxylase	-1.02789	0.000150947	0.000913952
75	PGSC0003DMG400029256	PGSC0003DMT400075209	PGSC0003DMC400050935	PGSC0003DMP400050935	Anthocyanin acyltransferase	#N/A	#N/A	#N/A	-0.978572	0.000153143	0.000925688
76	PGSC0003DMG400016638	PGSC0003DMT400042907	PGSC0003DMC400029100	PGSC0003DMP400029100	Sorghum bicolor protein targeted either to mitochondria or chloroplast proteins T50848	#N/A	#N/A	#N/A	-1.03939	0.000156264	0.000942463
77	PGSC0003DMG400006822	PGSC0003DMT400017587	PGSC0003DMC400012084	PGSC0003DMP400012084	Geranylgeranyl hydrogenase	#N/A	#N/A	#N/A	-0.867166	0.000173672	0.00103438
78	PGSC0003DMG400023762	PGSC0003DMT400061073	PGSC0003DMC400041119	PGSC0003DMP400041119	Globulin	#N/A	#N/A	#N/A	-0.864437	0.000186886	0.00110327
79	PGSC0003DMG400002587	PGSC0003DMT400006644	PGSC0003DMC400004615	PGSC0003DMP400004615	Glucose-methanol-choline (Gmc) oxidoreductase	#N/A	#N/A	#N/A	-4.19908	0.000199746	0.00117045
80	PGSC0003DMG400031437	PGSC0003DMT400080723	PGSC0003DMC400054736	PGSC0003DMP400054736	Dimethylallylcistransferase, chloroplastic	#N/A	#N/A	#N/A	-1.28738	0.000207122	0.00120758
81	PGSC0003DMG400021437	PGSC0003DMT400055223	PGSC0003DMC400037152	PGSC0003DMP400037152	Galactomannan galactosyltransferase	GO:0016758	Cellular Component: integral to membrane , Molecular Function: transferase activity, transferring hexosyl groups	Gene of unknown function	-0.887928	0.000208929	0.00121658
82	PGSC0003DMG400015169	PGSC0003DMT400039230	PGSC0003DMC400026614	PGSC0003DMP400026614	Esterase	GO:0016788	Biological Process: lipid metabolic process , Molecular Function: hydrolase activity, acting on ester bonds	Esterase	-0.991547	0.000209237	0.00121781
83	PGSC0003DMG401022752	PGSC0003DMT400058566	PGSC0003DMC400039442	PGSC0003DMP400039442	Glucose-methanol-choline (Gmc) oxidoreductase	#N/A	#N/A	#N/A	-1.05365	0.000209475	0.00121903
84	PGSC0003DMG400002076	PGSC0003DMT400005277	PGSC0003DMC400003710	PGSC0003DMP400003710	mRNA, clone: RTFL01-14-J22	#N/A	#N/A	#N/A	-0.953364	0.000209876	0.00122112
85	PGSC0003DMG400000678	PGSC0003DMT400001813	PGSC0003DMC400001339	PGSC0003DMP400001339	Metallocarboxypeptidase inhibitor	#N/A	#N/A	#N/A	-2.03633	0.000211986	0.00123217
86	PGSC0003DMG400017508	PGSC0003DMT400045138	PGSC0003DMC400030574	PGSC0003DMP400030574	UDP-glucose:solanidine glucosyltransferase	#N/A	#N/A	#N/A	-0.868532	0.000214098	0.00124306
87	PGSC0003DMG400029263	PGSC0003DMT400075234	PGSC0003DMC400050943	PGSC0003DMP400050943	Anthocyanin acyltransferase	#N/A	#N/A	#N/A	-0.886281	0.000223127	0.0012887
88	PGSC0003DMG400027049	PGSC0003DMT400069580	PGSC0003DMC400046976	PGSC0003DMP400046976	Kinase interacting protein	#N/A	#N/A	#N/A	-1.01616	0.000229057	0.00131888
89	PGSC0003DMG400009959	PGSC0003DMT400025792	PGSC0003DMC400017584	PGSC0003DMP400017584	Ornithine decarboxylase	#N/A	#N/A	#N/A	-0.903755	0.000238183	0.00136536
90	PGSC0003DMG400024937	PGSC0003DMT400064187	PGSC0003DMC400043264	PGSC0003DMP400043264	Transcription factor	#N/A	#N/A	#N/A	-1.48777	0.000238976	0.00136934
91	PGSC0003DMG400021029	PGSC0003DMT400054214	PGSC0003DMC400036486	PGSC0003DMP400036486	Conserved gene of unknown function	#N/A	#N/A	#N/A	-1.85149	0.000239665	0.00137287
92	PGSC0003DMG400019429	PGSC0003DMT400050005	PGSC0003DMC400033758	PGSC0003DMP400033758	Neurogenic locus notch protein	#N/A	#N/A	#N/A	-1.00139	0.000251327	0.0014314
93	PGSC0003DMG400014173	PGSC0003DMT400036745	PGSC0003DMC400024919	PGSC0003DMP400024919	Polyphosphoinositide binding protein	#N/A	#N/A	#N/A	-1.07785	0.000260294	0.00147625
94	PGSC0003DMG400028818	PGSC0003DMT400074142	PGSC0003DMC400050196	PGSC0003DMP400050196	Transcription factor	#N/A	#N/A	#N/A	-1.043	0.000261127	0.00148026
95	PGSC0003DMG400002049	PGSC0003DMT400005185	PGSC0003DMC400003664	PGSC0003DMP400003664	Anthranilate N-benzoyltransferase protein	#N/A	#N/A	#N/A	-0.940892	0.000271526	0.00153165
96	PGSC0003DMG400014509	PGSC0003DMT400037627	PGSC0003DMC400025570	PGSC0003DMP400025570	BURP domain-containing protein	#N/A	#N/A	#N/A	-0.878621	0.000273703	0.00154225
97	PGSC0003DMG400001396	PGSC0003DMT400003537	PGSC0003DMC400002525	PGSC0003DMP400002525	Avr9/Cf-9 rapidly elicited protein 231	#N/A	#N/A	#N/A	-2.83984	0.000282659	0.0015863
98	PGSC0003DMG400013659	PGSC0003DMT400035529	PGSC0003DMC400024163	PGSC0003DMP400024163	Purine transporter	#N/A	#N/A	#N/A	-2.371	0.000304273	0.0016932
99	PGSC0003DMG400016723	PGSC0003DMT400043108	PGSC0003DMC400029244	PGSC0003DMP400029244	Acyl:coa ligase acetate-coa synthetase	GO:0008152	Molecular Function: catalytic activity , Biological Process: metabolic process	Acyl:coa ligase acetate-coa synthetase	-0.868372	0.000307308	0.00170838
100	PGSC0003DMG400014836	PGSC0003DMT400038438	PGSC0003DMC400026117	PGSC0003DMP400026117	Steroid binding protein	#N/A	#N/A	#N/A	-0.743032	0.000309257	0.00171755
101	PGSC0003DMG400008749	PGSC0003DMT400022567	PGSC0003DMC400015381	PGSC0003DMP400015381	Patatin-05	#N/A	#N/A	#N/A	-1.72698	0.000310108	0.00172167
102	PGSC0003DMG400018397	PGSC0003DMT400047340	PGSC0003DMC400032045	PGSC0003DMP400032045	Wound induced protein	#N/A	#N/A	#N/A	-1.42501	0.000313342	0.00173755
103	PGSC0003DMG400006700	PGSC0003DMT400017167	PGSC0003DMC400011844	PGSC0003DMP400011844	DUF581 domain containing protein	#N/A	#N/A	#N/A	-1.18809	0.00033304	0.00183297
104	PGSC0003DMG400015553	PGSC0003DMT400040199	PGSC0003DMC400027265	PGSC0003DMP400027265	3-ketoacyl-CoA synthase	GO:0016020,GO:0016747	Biological Process: fatty acid biosynthetic process , Cellular Component: membrane , Molecular Function: transferase activity, transferring acyl groups other than amino-acyl groups	Beta-ketoacyl-coa synthase family protein	-1.08175	0.00035002	0.00191419
105	PGSC0003DMG400013235	PGSC0003DMT400034421	PGSC0003DMC400023400	PGSC0003DMP400023400	Glutamine synthetase	GO:0006807	Molecular Function: glutamate-ammonia ligase activity , Biological Process: nitrogen compound metabolic process	Glutamine synthetase	-0.868052	0.000353735	0.00193232
106	PGSC0003DMG400027543	PGSC0003DMT400070832	PGSC0003DMC400047895	PGSC0003DMP400047895	Protein phosphatase 2C	#N/A	#N/A	#N/A	-0.839429	0.000358764	0.00195663
107	PGSC0003DMG400027200	PGSC0003DMT400069953	PGSC0003DMC400047278	PGSC0003DMP400047278	Zeatin O-glucosyltransferase	GO:0016758	Biological Process: metabolic process , Molecular Function: transferase activity, transferring hexosyl groups	Family 1 glycosyltransferase	-1.28734	0.000360964	0.00196685
108	PGSC0003DMG400018315	PGSC0003DMT400047182	PGSC0003DMC400031915	PGSC0003DMP400031915	cell wall protein	#N/A	#N/A	#N/A	-0.855522	0.000369048	0.00200448
109	PGSC0003DMG400011170	PGSC0003DMT400029029	PGSC0003DMC400019742	PGSC0003DMP400019742	Sterol desaturase	GO:0005783,GO:0006633,GO:0016491,GO:0055114	Molecular Function: iron ion binding , Cellular Component: endoplasmic reticulum , Biological Process: fatty acid biosynthetic process , Molecular Function: oxidoreductase activity , Biological Process: oxidation reduction	Protein WAX2	-1.49231	0.000379969	0.00205633
110	PGSC0003DMG400011030	PGSC0003DMT400028655	PGSC0003DMC400019482	PGSC0003DMP400019482	UDP-glucuronosyltransferase	GO:0016758	Biological Process: metabolic process , Molecular Function: transferase activity, transferring hexosyl groups	UDP-glucuronosyltransferase	-0.934536	0.000382184	0.00206632
111	PGSC0003DMG400022430	PGSC0003DMT400057781	PGSC0003DMC400038895	PGSC0003DMP400038895	Polyphenoloxidase	GO:0016491	Biological Process: metabolic process , Molecular Function: oxidoreductase activity	Polyphenoloxidase	-1.33442	0.000412568	0.00221049
112	PGSC0003DMG400011783	PGSC0003DMT400030762	PGSC0003DMC400020890	PGSC0003DMP400020890	Cembratrienol synthase 2a	GO:0016829	Molecular Function: magnesium ion binding , Molecular Function: lyase activity	Cembratrienol synthase 2a	-1.78747	0.000420994	0.00224999
113	PGSC0003DMG402016112	PGSC0003DMT400041565	PGSC0003DMC400028140	PGSC0003DMP400028140	Sinapyl alcohol dehydrogenase-like 1	#N/A	#N/A	#N/A	-0.876894	0.000427525	0.0022812
114	PGSC0003DMG400027163	PGSC0003DMT400069851	PGSC0003DMC400047200	PGSC0003DMP400047200	Zeatin O-xylosyltransferase	GO:0016758	Biological Process: metabolic process , Molecular Function: transferase activity, transferring hexosyl groups	Zeatin O-xylosyltransferase	-2.04832	0.000431539	0.00230014
115	PGSC0003DMG400006863	PGSC0003DMT400017696	PGSC0003DMC400012162	PGSC0003DMP400012162	YA3	GO:0005634,GO:0006355	Molecular Function: transcription factor activity , Cellular Component: nucleus , Biological Process: regulation of transcription, DNA-dependent	YA3	-0.997031	0.00044069	0.00234259
116	PGSC0003DMG400007095	PGSC0003DMT400018282	PGSC0003DMC400012586	PGSC0003DMP400012586	BES1/BZR1 homolog protein 4	#N/A	#N/A	#N/A	-0.91779	0.000450399	0.00238873
117	PGSC0003DMG400011282	PGSC0003DMT400029363	PGSC0003DMC400019982	PGSC0003DMP400019982	Tryptophan synthase beta chain	#N/A	#N/A	#N/A	-1.74772	0.000456004	0.00241473
118	PGSC0003DMG401016545,PGSC0003DMG402016545	#N/A	#N/A	#N/A	Gibberellin 20 oxidase	#N/A	#N/A	#N/A	-1.60877	0.00047093	0.00248274
119	PGSC0003DMG400035897	PGSC0003DMT400086326	PGSC0003DMC400058001	PGSC0003DMP400058001	Coiled-coil domain-containing protein 86	#N/A	#N/A	#N/A	-1.49784	0.000500605	0.00261968
120	PGSC0003DMG400024281	PGSC0003DMT400062385	PGSC0003DMC400042007	PGSC0003DMP400042007	Gamma aminobutyrate transaminase isoform2	GO:0030170	Molecular Function: transaminase activity , Molecular Function: pyridoxal phosphate binding	Gamma aminobutyrate transaminase isoform2	-0.991483	0.000502437	0.00262828
121	PGSC0003DMG400023822	PGSC0003DMT400061197	PGSC0003DMC400041209	PGSC0003DMP400041209	Isoamyl acetate-hydrolyzing esterase	GO:0016788	Biological Process: lipid metabolic process , Molecular Function: hydrolase activity, acting on ester bonds	Isoamyl acetate-hydrolyzing esterase	-0.858705	0.000527323	0.00274191
122	PGSC0003DMG400028331	PGSC0003DMT400072824	PGSC0003DMC400049266	PGSC0003DMP400049266	Zeatin O-glucosyltransferase	GO:0016758	Biological Process: metabolic process , Molecular Function: transferase activity, transferring hexosyl groups	Zeatin O-glucosyltransferase	-1.37834	0.000165623	0.00274362
123	PGSC0003DMG400026004	PGSC0003DMT400066895	PGSC0003DMC400045105	PGSC0003DMP400045105	Leucine-rich repeat receptor kinase	GO:0005524,GO:0006468	Molecular Function: protein kinase activity , Molecular Function: ATP binding , Biological Process: protein amino acid phosphorylation	Leucine-rich repeat receptor kinase	-0.799191	0.000528146	0.00274525
124	PGSC0003DMG402029824	PGSC0003DMT400076694	PGSC0003DMC400051968	PGSC0003DMP400051968	UDP-glucosyltransferase	#N/A	#N/A	#N/A	-1.63763	0.000533118	0.00276857
125	PGSC0003DMG400002420	PGSC0003DMT400006218	PGSC0003DMC400004298	PGSC0003DMP400004298	Long chain fatty acid elongation enzyme	#N/A	#N/A	#N/A	-0.814511	0.000536141	0.00278232
126	PGSC0003DMG402021564	PGSC0003DMT400055531	PGSC0003DMC400037388	PGSC0003DMP400037388	Phenylalanine ammonia-lyase	GO:0016841	Biological Process: biosynthetic process , Molecular Function: ammonia-lyase activity	Phenylalanine ammonia-lyase	-0.841222	0.000555133	0.0028682
127	PGSC0003DMG401031759	PGSC0003DMT400081244	PGSC0003DMC400054973	PGSC0003DMP400054973	Phospholipase A1	GO:0006629	Molecular Function: triglyceride lipase activity , Biological Process: lipid metabolic process	Phospholipase A1	-0.99155	0.000555754	0.00287088
128	PGSC0003DMG400002519	PGSC0003DMT400006459	PGSC0003DMC400004464	PGSC0003DMP400004464	Zinc finger protein	GO:0016788	Biological Process: lipid metabolic process , Molecular Function: hydrolase activity, acting on ester bonds	Zinc finger protein	-0.803205	0.000617247	0.00314669
129	PGSC0003DMG400010117	PGSC0003DMT400026230	PGSC0003DMC400017915	PGSC0003DMP400017915	Acyltransferase	#N/A	#N/A	#N/A	-0.817833	0.000631205	0.0032078
130	PGSC0003DMG400017211	PGSC0003DMT400044324	PGSC0003DMC400030068	PGSC0003DMP400030068	Long-chain-alcohol oxidase FAO1	GO:0050660	Molecular Function: oxidoreductase activity, acting on CH-OH group of donors , Molecular Function: FAD binding	Disulfide oxidoreductase	-0.873559	0.000636345	0.00323061
131	PGSC0003DMG401025427	PGSC0003DMT400065403	PGSC0003DMC400044103	PGSC0003DMP400044103	Synovial sarcoma associated ss18 protein	#N/A	#N/A	#N/A	-0.848934	0.000639016	0.00324269
132	PGSC0003DMG400028581	PGSC0003DMT400073578	PGSC0003DMC400049789	PGSC0003DMP400049789	Chloroplast-targeted copper chaperone	GO:0046872	Biological Process: metal ion transport , Molecular Function: metal ion binding	Chloroplast-targeted copper chaperone	-0.803633	0.000653573	0.00330633
133	PGSC0003DMG400006757	PGSC0003DMT400017371	PGSC0003DMC400011946	PGSC0003DMP400011946	Germin 5	GO:0048046	Molecular Function: manganese ion binding , Cellular Component: apoplast	Conserved gene of unknown function	-1.03196	0.000674945	0.0034021
134	PGSC0003DMG400003376	PGSC0003DMT400008703	PGSC0003DMC400006041	PGSC0003DMP400006041	DBP1-interacting protein 2	#N/A	#N/A	#N/A	-1.07567	0.000680294	0.0034258
135	PGSC0003DMG400027742	PGSC0003DMT400071322	PGSC0003DMC400048240	PGSC0003DMP400048240	Elicitor-responsive protein	#N/A	#N/A	#N/A	-1.15074	0.000765394	0.00379681
136	PGSC0003DMG400021555	PGSC0003DMT400055512	PGSC0003DMC400037372	PGSC0003DMP400037372	UDP-glucosyltransferase	GO:0016758	Biological Process: metabolic process , Molecular Function: transferase activity, transferring hexosyl groups	UDP-glucosyltransferase	-0.842935	0.000770024	0.00381702
137	PGSC0003DMG400012002	PGSC0003DMT400031320	PGSC0003DMC400021242	PGSC0003DMP400021242	Oxidoreductase	GO:0016491	Biological Process: metabolic process , Molecular Function: oxidoreductase activity	Oxidoreductase	-0.91153	0.000811111	0.00399163
138	PGSC0003DMG400019446	PGSC0003DMT400050067	PGSC0003DMC400033805	PGSC0003DMP400033805	Annexin 11	GO:0005544	Molecular Function: calcium ion binding , Molecular Function: calcium-dependent phospholipid binding	Annexin 11	-0.812211	0.000831798	0.00407831
139	PGSC0003DMG400001631	PGSC0003DMT400004126	PGSC0003DMC400002953	PGSC0003DMP400002953	Proline-rich protein	#N/A	#N/A	#N/A	-0.823911	0.000839019	0.00410892
140	PGSC0003DMG400021508	PGSC0003DMT400055391	PGSC0003DMC400037281	PGSC0003DMP400037281	Zinc finger protein PIF1	#N/A	#N/A	#N/A	-2.30103	0.000844856	0.00413352
141	PGSC0003DMG400026899	PGSC0003DMT400069145	PGSC0003DMC400046691	PGSC0003DMP400046691	Multicystatin	#N/A	#N/A	#N/A	-1.57623	0.000269518	0.00431452
142	PGSC0003DMG400016458	PGSC0003DMT400042439	PGSC0003DMC400028789	PGSC0003DMP400028789	Multi antimicrobial extrusion family protein	#N/A	#N/A	#N/A	-1.40673	0.000901091	0.00437277
143	PGSC0003DMG400005931	PGSC0003DMT400015184	PGSC0003DMC400010516	PGSC0003DMP400010516	7-dehydrocholesterol reductase	#N/A	#N/A	#N/A	-1.39988	0.000275555	0.00440294
144	PGSC0003DMG400028191	PGSC0003DMT400072459	PGSC0003DMC400048999	PGSC0003DMP400048999	Auxin efflux facilitator SlPIN7	GO:0055085	Cellular Component: integral to membrane , Biological Process: transmembrane transport	Auxin efflux carrier	-1.01412	0.000925434	0.00447493
145	PGSC0003DMG400012547	PGSC0003DMT400032670	PGSC0003DMC400022199	PGSC0003DMP400022199	ATP-binding cassette transporter	#N/A	#N/A	#N/A	-0.857956	0.000961561	0.00462647
146	PGSC0003DMG400031419	PGSC0003DMT400080676	PGSC0003DMC400054710	PGSC0003DMP400054710	DNA-binding protein DF1	#N/A	#N/A	#N/A	-1.40123	0.000964835	0.00464019
147	PGSC0003DMG400016618	PGSC0003DMT400042835	PGSC0003DMC400029052	PGSC0003DMP400029052	Cytochrome P450	GO:0005506,GO:0020037,GO:0055114	Molecular Function: monooxygenase activity , Molecular Function: iron ion binding , Molecular Function: heme binding , Biological Process: oxidation reduction	Cytochrome P450	-0.953087	0.000966091	0.00464533
148	PGSC0003DMG400028639	PGSC0003DMT400073721	PGSC0003DMC400049895	PGSC0003DMP400049895	Protein trichome birefringence-like 41	#N/A	#N/A	#N/A	-0.974175	0.000982055	0.00471224
149	PGSC0003DMG400016114	PGSC0003DMT400041573	PGSC0003DMC400028145	PGSC0003DMP400028145	Sinapyl alcohol dehydrogenase-like 1	GO:0016491,GO:0055114	Molecular Function: zinc ion binding , Molecular Function: oxidoreductase activity , Biological Process: oxidation reduction	Sinapyl alcohol dehydrogenase 2	-1.39928	0.000991708	0.00475354
150	PGSC0003DMG400008850	PGSC0003DMT400022810	PGSC0003DMC400015534	PGSC0003DMP400015534	Short-chain dehydrogenase	GO:0016491,GO:0055114	Biological Process: metabolic process , Molecular Function: oxidoreductase activity , Biological Process: oxidation reduction	Short-chain dehydrogenase	-0.978854	0.00100413	0.00480532
151	PGSC0003DMG400010158	PGSC0003DMT400026317	PGSC0003DMC400017972	PGSC0003DMP400017972	Kinase interacting protein	#N/A	#N/A	#N/A	-0.802208	0.00102688	0.00490106
152	PGSC0003DMG401032203	PGSC0003DMT400082012	PGSC0003DMC400055407	PGSC0003DMP400055407	Extensin	#N/A	#N/A	#N/A	-1.08591	0.00102739	0.0049032
153	PGSC0003DMG400011433	PGSC0003DMT400029748	PGSC0003DMC400020252	PGSC0003DMP400020252	Promoter-binding protein SPL9	GO:0005634	Molecular Function: DNA binding , Cellular Component: nucleus	Promoter-binding protein SPL9	-1.2756	0.00374205	0.0049227
154	PGSC0003DMG402024610	PGSC0003DMT400063275	PGSC0003DMC400042600	PGSC0003DMP400042600	JHL10I11.5 protein	GO:0016844	Biological Process: biosynthetic process , Molecular Function: strictosidine synthase activity	Conserved gene of unknown function	-0.916824	0.00106209	0.00504277
155	PGSC0003DMG400008001	PGSC0003DMT400020648	PGSC0003DMC400014067	PGSC0003DMP400014067	D-type cyclin family 3 subgroup 3	#N/A	#N/A	#N/A	-0.755267	0.00106774	0.00506464
156	PGSC0003DMG400011279	PGSC0003DMT400029354	PGSC0003DMC400019978	PGSC0003DMP400019978	(3S,6E)-nerolidol synthase 1	GO:0016829	Molecular Function: magnesium ion binding , Molecular Function: lyase activity	Linalool synthase	-0.773872	0.00108404	0.00513004
157	PGSC0003DMG400034116	PGSC0003DMT400084522	PGSC0003DMC400056382	PGSC0003DMP400056382	Vetispiradiene synthase 1	GO:0016829	Molecular Function: magnesium ion binding , Molecular Function: lyase activity	Vetispiradiene synthase 1	-1.70988	0.00108647	0.00513992
158	PGSC0003DMG400029490	PGSC0003DMT400075850	PGSC0003DMC400051374	PGSC0003DMP400051374	JHL06B08.5 protein	GO:0016758	Biological Process: metabolic process , Molecular Function: transferase activity, transferring hexosyl groups	Glucosyltransferase	-1.24767	0.0011445	0.00537622
159	PGSC0003DMG400011980	PGSC0003DMT400031260	PGSC0003DMC400021205	PGSC0003DMP400021205	Two-component sensor histidine kinase bacteria	#N/A	#N/A	#N/A	-1.24261	0.00114589	0.00538143
160	PGSC0003DMG400027509	PGSC0003DMT400070754	PGSC0003DMC400047828	PGSC0003DMP400047828	Protein ZINC INDUCED FACILITATOR-LIKE 1	#N/A	#N/A	#N/A	-1.00562	0.00116595	0.00546332
161	PGSC0003DMG400023330	PGSC0003DMT400059961	PGSC0003DMC400040326	PGSC0003DMP400040326	Villin	#N/A	#N/A	#N/A	-1.32932	0.00117507	0.00550002
162	PGSC0003DMG400007059	PGSC0003DMT400018191	PGSC0003DMC400012520	PGSC0003DMP400012520	RHM1/ROL1	GO:0044237,GO:0050662	Molecular Function: catalytic activity , Biological Process: cellular metabolic process , Molecular Function: coenzyme binding	RHM1/ROL1	-0.785593	0.00122023	0.00568409
163	PGSC0003DMG400011309	PGSC0003DMT400029418	PGSC0003DMC400020023	PGSC0003DMP400020023	Conserved gene of unknown function	#N/A	#N/A	#N/A	-1.21543	0.00127458	0.0059004
164	PGSC0003DMG400030691	PGSC0003DMT400078859	PGSC0003DMC400053450	PGSC0003DMP400053450	Jp18	#N/A	#N/A	#N/A	-0.984966	0.00127754	0.00591226
165	PGSC0003DMG400009077	PGSC0003DMT400023446	PGSC0003DMC400015984	PGSC0003DMP400015984	Spermine synthase	#N/A	#N/A	#N/A	-0.742752	0.00129274	0.00597295
166	PGSC0003DMG400026193	PGSC0003DMT400067363	PGSC0003DMC400045450	PGSC0003DMP400045450	Storekeeper protein	#N/A	#N/A	#N/A	-0.814002	0.00132008	0.00608239
167	PGSC0003DMG400004098	PGSC0003DMT400010490	PGSC0003DMC400007325	PGSC0003DMP400007325	Nucleolar protein,Nop52 containing protein	GO:0030688	Biological Process: rRNA processing , Cellular Component: preribosome, small subunit precursor	Nucleolar protein,Nop52 containing protein	-0.788921	0.00132216	0.00609095
168	PGSC0003DMG400000330	PGSC0003DMT400000871	PGSC0003DMC400000642	PGSC0003DMP400000642	Vernalization independence 3	#N/A	#N/A	#N/A	-0.760734	0.00132974	0.00611855
169	PGSC0003DMG400007905	PGSC0003DMT400020461	PGSC0003DMC400013941	PGSC0003DMP400013941	Signal recognition particle receptor alpha subunit	#N/A	#N/A	#N/A	-0.740689	0.00134839	0.00619386
170	PGSC0003DMG400025174	PGSC0003DMT400064817	PGSC0003DMC400043698	PGSC0003DMP400043698	Acyl CoA synthetase	GO:0008152	Molecular Function: catalytic activity , Biological Process: metabolic process	Acyl CoA synthetase	-0.88558	0.00136054	0.00624235
171	PGSC0003DMG400024670	PGSC0003DMT400063418	PGSC0003DMC400042701	PGSC0003DMP400042701	Hypothetical gene of unknown function	#N/A	#N/A	#N/A	-1.02702	0.00137578	0.00630151
172	PGSC0003DMG400031792	PGSC0003DMT400081314	PGSC0003DMC400055022	PGSC0003DMP400055022	Endo-1,4-beta-glucanase	GO:0005975	Molecular Function: hydrolase activity, hydrolyzing O-glycosyl compounds , Biological Process: carbohydrate metabolic process	Endo-1,4-beta-glucanase	-0.764424	0.00141589	0.00645421
173	PGSC0003DMG400023576	PGSC0003DMT400060610	PGSC0003DMC400040801	PGSC0003DMP400040801	PASTICCINO 2	#N/A	#N/A	#N/A	-0.793889	0.00144335	0.00656476
174	PGSC0003DMG400004698	PGSC0003DMT400011968	PGSC0003DMC400008323	PGSC0003DMP400008323	Aldehyde dehydrogenase	GO:0016491,GO:0055114	Biological Process: metabolic process , Molecular Function: oxidoreductase activity , Biological Process: oxidation reduction	Aldehyde dehydrogenase	-0.737327	0.0014771	0.00669871
175	PGSC0003DMG400031087	PGSC0003DMT400079831	PGSC0003DMC400054147	PGSC0003DMP400054147	UPF0497 membrane protein 11	#N/A	#N/A	#N/A	-0.852075	0.00151938	0.00686339
176	PGSC0003DMG401018597	PGSC0003DMT400047844	PGSC0003DMC400032398	PGSC0003DMP400032398	Alpha-L-fucosidase 2	GO:0016788	Biological Process: lipid metabolic process , Molecular Function: hydrolase activity, acting on ester bonds	Alpha-L-fucosidase 2	-0.770484	0.00154125	0.00694751
177	PGSC0003DMG400013516	PGSC0003DMT400035161	PGSC0003DMC400023905	PGSC0003DMP400023905	Polygalacturonase	GO:0005975	Molecular Function: polygalacturonase activity , Biological Process: carbohydrate metabolic process	Polygalacturonase	-1.00911	0.00157023	0.00705974
178	PGSC0003DMG400023004	PGSC0003DMT400059219	PGSC0003DMC400039881	PGSC0003DMP400039881	Leucine rich repeat receptor kinase	GO:0005524,GO:0006468	Molecular Function: protein kinase activity , Molecular Function: ATP binding , Biological Process: protein amino acid phosphorylation	Leucine rich repeat receptor kinase	-0.812139	0.00159281	0.00714759
179	PGSC0003DMG400025304	PGSC0003DMT400065103	PGSC0003DMC400043900	PGSC0003DMP400043900	High mobility group family	GO:0005634	Molecular Function: DNA binding , Cellular Component: nucleus	DNA-binding protein MNB1B	-0.892508	0.00159474	0.00715481
180	PGSC0003DMG401002721	PGSC0003DMT400007046	PGSC0003DMC400004891	PGSC0003DMP400004891	Peroxiredoxin	#N/A	#N/A	#N/A	-0.869614	0.00162323	0.00726524
181	PGSC0003DMG400020391	PGSC0003DMT400052553	PGSC0003DMC400035427	PGSC0003DMP400035427	Multidrug resistance pump	GO:0015238,GO:0015297,GO:0016020,GO:0055085	Biological Process: drug transmembrane transport , Molecular Function: drug transmembrane transporter activity , Molecular Function: antiporter activity , Cellular Component: membrane , Biological Process: transmembrane transport	Multidrug resistance pump	-0.758061	0.00162554	0.00727455
182	PGSC0003DMG400024819	PGSC0003DMT400063855	PGSC0003DMC400043017	PGSC0003DMP400043017	Nodulin MtN3 family protein	#N/A	#N/A	#N/A	-1.24482	0.00164206	0.00733935
183	PGSC0003DMG400029624	PGSC0003DMT400076188	PGSC0003DMC400051593	PGSC0003DMP400051593	S-adenosyl-L-methionine: salicylic acid carboxyl methyltransferase	#N/A	#N/A	#N/A	-1.58256	0.000478755	0.00734804
184	PGSC0003DMG400010844	PGSC0003DMT400028113	PGSC0003DMC400019162	PGSC0003DMP400019162	Hypothetical gene of unknown function	#N/A	#N/A	#N/A	-0.888096	0.00170158	0.00756774
185	PGSC0003DMG400004696	PGSC0003DMT400011962	PGSC0003DMC400008317	PGSC0003DMP400008317	ATP:citrate lyase	GO:0046912	Biological Process: cellular carbohydrate metabolic process , Molecular Function: transferase activity, transferring acyl groups, acyl groups converted into alkyl on transfer	ATP:citrate lyase	-0.73388	0.00170369	0.00757518
186	PGSC0003DMG400028703	PGSC0003DMT400073862	PGSC0003DMC400049994	PGSC0003DMP400049994	Tea geometrid larvae-inducible protein	GO:0016788	Biological Process: lipid metabolic process , Molecular Function: hydrolase activity, acting on ester bonds	Tea geometrid larvae-inducible protein	-0.792104	0.0017274	0.00766391
187	PGSC0003DMG400014558	PGSC0003DMT400037744	PGSC0003DMC400025652	PGSC0003DMP400025652	Conserved gene of unknown function	#N/A	#N/A	#N/A	-0.821813	0.00173214	0.00768265
188	PGSC0003DMG400000120	PGSC0003DMT400000349	PGSC0003DMC400000266	PGSC0003DMP400000266	Dof18	GO:0008270,GO:0045449	Molecular Function: DNA binding , Molecular Function: zinc ion binding , Biological Process: regulation of transcription	Dof18	-1.15776	0.00173654	0.00769928
189	PGSC0003DMG402011540	PGSC0003DMT400030118	PGSC0003DMC400020477	PGSC0003DMP400020477	Branched-chain-amino-acid aminotransferase	GO:0008152	Molecular Function: catalytic activity , Biological Process: metabolic process	Branched-chain-amino-acid aminotransferase	-1.17175	0.00173945	0.00771034
190	PGSC0003DMG400029440	PGSC0003DMT400075667	PGSC0003DMC400051255	PGSC0003DMP400051255	MYBR domain class transcription factor	#N/A	#N/A	#N/A	-1.71974	0.00174535	0.00773295
191	PGSC0003DMG400026536	PGSC0003DMT400068261	PGSC0003DMC400046110	PGSC0003DMP400046110	Arogenate dehydratase 3	GO:0009094	Molecular Function: prephenate dehydratase activity , Biological Process: L-phenylalanine biosynthetic process	Arogenate dehydratase 3	-1.43053	0.00178638	0.00789261
192	PGSC0003DMG400001773	PGSC0003DMT400004442	PGSC0003DMC400003168	PGSC0003DMP400003168	Lectin receptor kinase	#N/A	#N/A	#N/A	-1.27841	0.00179151	0.00791261
193	PGSC0003DMG400011275	PGSC0003DMT400029346	PGSC0003DMC400019970	PGSC0003DMP400019970	Conserved gene of unknown function	#N/A	#N/A	#N/A	-0.814722	0.00186516	0.00818732
194	PGSC0003DMG400006713	PGSC0003DMT400017206	PGSC0003DMC400011868	PGSC0003DMP400011868	Cembratrienol synthase 2a	GO:0016829	Molecular Function: magnesium ion binding , Molecular Function: lyase activity	Cembratrienol synthase 2a	-1.42319	0.00189228	0.00828956
195	PGSC0003DMG400027264	PGSC0003DMT400070133	PGSC0003DMC400047411	PGSC0003DMP400047411	AG-motif binding protein-5	GO:0006355,GO:0008270,GO:0043565	Molecular Function: transcription factor activity , Biological Process: regulation of transcription, DNA-dependent , Molecular Function: zinc ion binding , Molecular Function: sequence-specific DNA binding	AG-motif binding protein-5	-1.06289	0.00192938	0.0084314
196	PGSC0003DMG400010462	PGSC0003DMT400027123	PGSC0003DMC400018502	PGSC0003DMP400018502	Bcl-2-associated athanogene	GO:0006915	Molecular Function: protein binding , Biological Process: apoptosis	Bcl-2-associated athanogene	-1.83494	0.0019338	0.00844772
197	PGSC0003DMG400008751	PGSC0003DMT400022572	PGSC0003DMC400015383	PGSC0003DMP400015383	Protein binding protein	GO:0009416	Molecular Function: signal transducer activity , Biological Process: response to light stimulus	Conserved gene of unknown function	-0.805241	0.00194257	0.00848073
198	PGSC0003DMG400020438	PGSC0003DMT400052650	PGSC0003DMC400035500	PGSC0003DMP400035500	Serine/threonine-protein kinase PBS1	GO:0005524,GO:0006468	Molecular Function: protein kinase activity , Molecular Function: ATP binding , Biological Process: protein amino acid phosphorylation	Serine/threonine-protein kinase PBS1	-0.72958	0.00195552	0.00852838
199	PGSC0003DMG400014485	PGSC0003DMT400037555	PGSC0003DMC400025527	PGSC0003DMP400025527	Conserved gene of unknown function	#N/A	#N/A	#N/A	-0.755255	0.00197461	0.00860115
200	PGSC0003DMG400016909	PGSC0003DMT400043545	PGSC0003DMC400029545	PGSC0003DMP400029545	Phosphatidylinositol transporter	#N/A	#N/A	#N/A	-0.921441	0.00198146	0.00862616
201	PGSC0003DMG400005436	PGSC0003DMT400013893	PGSC0003DMC400009600	PGSC0003DMP400009600	Sterol desaturase	#N/A	#N/A	#N/A	-0.79551	0.00203491	0.00882681
202	PGSC0003DMG400025165	PGSC0003DMT400064783	PGSC0003DMC400043678	PGSC0003DMP400043678	ISPH protein	GO:0055114	Biological Process: isopentenyl diphosphate biosynthetic process, mevalonate-independent pathway , Biological Process: oxidation reduction	ISPH protein	-0.715498	0.00206295	0.00893263
203	PGSC0003DMG400010305	PGSC0003DMT400026669	PGSC0003DMC400018203	PGSC0003DMP400018203	Cinnamyl alcohol dehydrogenase	#N/A	#N/A	#N/A	-1.06033	0.00206888	0.00895431
204	PGSC0003DMG400011167	PGSC0003DMT400029023	PGSC0003DMC400019737	PGSC0003DMP400019737	Transglutaminase	#N/A	#N/A	#N/A	-0.908402	0.00206987	0.00895756
205	PGSC0003DMG400015304	PGSC0003DMT400039558	PGSC0003DMC400026822	PGSC0003DMP400026822	NAD(P)H-quinone oxidoreductase subunit 3, chloroplastic	GO:0055114	Molecular Function: NADH dehydrogenase (ubiquinone) activity , Biological Process: oxidation reduction	NAD(P)H-quinone oxidoreductase subunit 3, chloroplastic	-0.939488	0.00207618	0.00898066
206	PGSC0003DMG400001460	PGSC0003DMT400003712	PGSC0003DMC400002648	PGSC0003DMP400002648	Ninja-family protein Os03g0419100	#N/A	#N/A	#N/A	-0.993735	0.00211612	0.00912969
207	PGSC0003DMG400006760	PGSC0003DMT400017381	PGSC0003DMC400011950	PGSC0003DMP400011950	Conserved gene of unknown function	#N/A	#N/A	#N/A	-1.08715	0.00212935	0.00917646
208	PGSC0003DMG401016112	PGSC0003DMT400041563	PGSC0003DMC400028139	PGSC0003DMP400028139	Sinapyl alcohol dehydrogenase-like 1	#N/A	#N/A	#N/A	-0.897788	0.00218647	0.00938545
209	PGSC0003DMG400010478	PGSC0003DMT400027159	PGSC0003DMC400018532	PGSC0003DMP400018532	Nucleic acid binding protein	#N/A	#N/A	#N/A	-0.7961	0.00221645	0.00949987
210	PGSC0003DMG400027340	PGSC0003DMT400070316	PGSC0003DMC400047537	PGSC0003DMP400047537	Cytochrome P450 77A1	GO:0005506,GO:0020037,GO:0055114	Molecular Function: monooxygenase activity , Molecular Function: iron ion binding , Molecular Function: heme binding , Biological Process: oxidation reduction	Cytochrome P450 77A1	-0.885114	0.00222533	0.00953317
211	PGSC0003DMG400000037	PGSC0003DMT400000129	PGSC0003DMC400000095	PGSC0003DMP400000095	mRNA, clone: RTFL01-11-K11	GO:0016291	Biological Process: acyl-CoA metabolic process , Molecular Function: acyl-CoA thioesterase activity	Acyl-CoA thioesterase	-0.794253	0.00227889	0.00973103
212	PGSC0003DMG400001660	PGSC0003DMT400004179	PGSC0003DMC400002987	PGSC0003DMP400002987	GAGA-binding transcriptional activator BBR/BPC4	#N/A	#N/A	#N/A	-1.15616	0.00228533	0.0097544
213	PGSC0003DMG400011542	PGSC0003DMT400030126	PGSC0003DMC400020481	PGSC0003DMP400020481	1-O-acylglucose:anthocyanin-O-acyltransferase	GO:0006508	Molecular Function: serine-type carboxypeptidase activity , Biological Process: proteolysis	Serine carboxypeptidase	-1.22281	0.00229207	0.00977868
214	PGSC0003DMG400015591	PGSC0003DMT400040275	PGSC0003DMC400027319	PGSC0003DMP400027319	Nitrate transporter	GO:0006857,GO:0016020	Molecular Function: transporter activity , Biological Process: oligopeptide transport , Cellular Component: membrane	Nitrate transporter	-0.706193	0.00234274	0.00996057

## Sheet: Upregulated transcripts
	gene	Transcript ID	CDS ID	peptide ID	putative function	GO	Description	function	log2(fold_change)	p_value	q_value
3	PGSC0003DMG400003044	PGSC0003DMT400007870	PGSC0003DMC400005467	PGSC0003DMP400005467	Osmotin	#N/A	#N/A	#N/A	4.52906	0	0
2	PGSC0003DMG400019437	PGSC0003DMT400050024	PGSC0003DMC400033771	PGSC0003DMP400033771	Pathogen-and wound-inducible antifungal protein CBP20	GO:0050832	Biological Process: defense response to bacterium , Biological Process: defense response to fungus	Pathogen-and wound-inducible antifungal protein CBP20	3.17743	0	0
1	PGSC0003DMG400033882	PGSC0003DMT400084224	PGSC0003DMC400056271	PGSC0003DMP400056271	Acidic endochitinase	GO:0005975	Molecular Function: hydrolase activity, hydrolyzing O-glycosyl compounds , Biological Process: carbohydrate metabolic process	Acidic endochitinase	2.34821	0	0
4	PGSC0003DMG400007672	PGSC0003DMT400019839	PGSC0003DMC400013560	PGSC0003DMP400013560	Hypothetical gene of unknown function	#N/A	#N/A	#N/A	2.29116	0	0
5	PGSC0003DMG400001528	PGSC0003DMT400003877	PGSC0003DMC400002757	PGSC0003DMP400002757	Class II chitinase	GO:0006032,GO:0016998	Molecular Function: chitinase activity , Biological Process: chitin catabolic process , Biological Process: cell wall macromolecule catabolic process	Class II chitinase	2.67141	2.22045e-11	9.01681e-10
6	PGSC0003DMG400012822	PGSC0003DMT400033379	PGSC0003DMC400022705	PGSC0003DMP400022705	Stem-specific protein TSJT1	#N/A	#N/A	#N/A	2.17541	2.22045e-11	9.01681e-10
7	PGSC0003DMG400003040	PGSC0003DMT400007865	PGSC0003DMC400005463	PGSC0003DMP400005463	Osmotin OSML13	#N/A	#N/A	#N/A	2.19191	1.11022e-10	4.20514e-09
8	PGSC0003DMG400002552	PGSC0003DMT400006558	PGSC0003DMC400004546	PGSC0003DMP400004546	Tonoplast D-type intrinsic protein	GO:0006810,GO:0016020	Molecular Function: transporter activity , Biological Process: transport , Cellular Component: membrane	Delta TIP	1.99975	3.55271e-10	1.27074e-08
9	PGSC0003DMG400026854	PGSC0003DMT400069033	PGSC0003DMC400046623	PGSC0003DMP400046623	Endochitinase 2	#N/A	#N/A	#N/A	1.93463	6.30607e-09	1.94162e-07
10	PGSC0003DMG400007458	PGSC0003DMT400019296	PGSC0003DMC400013222	PGSC0003DMP400013222	RAV	GO:0006355	Molecular Function: DNA binding , Biological Process: regulation of transcription, DNA-dependent	RAV	5.23846	6.77236e-09	2.07716e-07
11	PGSC0003DMG400030339	PGSC0003DMT400078006	PGSC0003DMC400052807	PGSC0003DMP400052807	17.6 kD class I small heat shock protein	#N/A	#N/A	#N/A	2.17943	2.85327e-08	8.05648e-07
12	PGSC0003DMG400001823	PGSC0003DMT400004596	PGSC0003DMC400003269	PGSC0003DMP400003269	Ent-kaurenoic acid oxidase	GO:0005506,GO:0020037	Molecular Function: monooxygenase activity , Molecular Function: iron ion binding , Molecular Function: heme binding	Ent-kaurenoic acid oxidase	1.9151	4.79994e-07	1.15134e-05
13	PGSC0003DMG400016695	PGSC0003DMT400043054	PGSC0003DMC400029202	PGSC0003DMP400029202	Chlorophyll a-b binding protein 50, chloroplastic	#N/A	#N/A	#N/A	1.97059	8.37219e-07	1.93935e-05
14	PGSC0003DMG400011640	PGSC0003DMT400030402	PGSC0003DMC400020640	PGSC0003DMP400020640	Peroxidase	GO:0006979,GO:0020037,GO:0055114	Molecular Function: peroxidase activity , Biological Process: response to oxidative stress , Molecular Function: heme binding , Biological Process: oxidation reduction	Peroxidase	1.72676	2.42442e-05	4.5666e-05
15	PGSC0003DMG400031000	PGSC0003DMT400079610	PGSC0003DMC400053995	PGSC0003DMP400053995	Nucleoredoxin	GO:0016491	Molecular Function: antioxidant activity , Molecular Function: oxidoreductase activity	Nucleoredoxin	1.64406	3.08062e-06	6.61895e-05
16	PGSC0003DMG400008309	PGSC0003DMT400021422	PGSC0003DMC400014577	PGSC0003DMP400014577	Light harvesting chlorophyll a/b-binding protein	#N/A	#N/A	#N/A	1.2867	1.28406	0.000101159
17	PGSC0003DMG400020906	PGSC0003DMT400053877	PGSC0003DMC400036308	PGSC0003DMP400036308	Plasma membrane intrinsic protein	GO:0006810,GO:0016020	Molecular Function: transporter activity , Biological Process: transport , Cellular Component: membrane	Plasma membrane intrinsic protein	1.76005	1.39292	0.000108804
18	PGSC0003DMG400009509	PGSC0003DMT400024594	PGSC0003DMC400016818	PGSC0003DMP400016818	mRNA, clone: RTFL01-28-H06	#N/A	#N/A	#N/A	2.20811	5.25853e-06	0.000109501
19	PGSC0003DMG400013413	PGSC0003DMT400034894	PGSC0003DMC400023740	PGSC0003DMP400023740	Chlorophyll a-b binding protein 91R, chloroplastic	#N/A	#N/A	#N/A	1.20396	1.43144	0.00011152
20	PGSC0003DMG400021737	PGSC0003DMT400055958	PGSC0003DMC400037679	PGSC0003DMP400037679	Cytosolic class II small heat shock protein HCT2	#N/A	#N/A	#N/A	1.07274	1.60781	0.000123838
21	PGSC0003DMG400029863	PGSC0003DMT400076784	PGSC0003DMC400052027	PGSC0003DMP400052027	Conserved gene of unknown function	#N/A	#N/A	#N/A	3.65051	0.16509	0.000126853
22	PGSC0003DMG400003986	PGSC0003DMT400010175	PGSC0003DMC400007101	PGSC0003DMP400007101	Structural molecule	GO:0009507	Molecular Function: structural molecule activity , Cellular Component: chloroplast	Structural molecule	1.48406	1.88114	0.000142565
23	PGSC0003DMG400005261	PGSC0003DMT400013485	PGSC0003DMC400009343	PGSC0003DMP400009343	Cytochrome P450	GO:0005506,GO:0020037,GO:0055114	Molecular Function: monooxygenase activity , Molecular Function: iron ion binding , Molecular Function: heme binding , Biological Process: oxidation reduction	Cytochrome P450	2.64447	2.00867	0.000151151
24	PGSC0003DMG400029830	PGSC0003DMT400076705	PGSC0003DMC400051976	PGSC0003DMP400051976	Glucan endo-1,3-beta-D-glucosidase	GO:0005975	Molecular Function: hydrolase activity, hydrolyzing O-glycosyl compounds , Biological Process: carbohydrate metabolic process	Glucan endo-1,3-beta-D-glucosidase	1.47713	2.40036	0.000177264
25	PGSC0003DMG401024842	PGSC0003DMT400063915	PGSC0003DMC400043056	PGSC0003DMP400043056	Conserved gene of unknown function	#N/A	#N/A	#N/A	1.38951	2.41778	0.00017836
26	PGSC0003DMG400004808	PGSC0003DMT400012249	PGSC0003DMC400008519	PGSC0003DMP400008519	Mitochondrial small heat shock protein	#N/A	#N/A	#N/A	1.05618	2.43531	0.000179525
27	PGSC0003DMG400026855	PGSC0003DMT400069034	PGSC0003DMC400046624	PGSC0003DMP400046624	Endochitinase 4	#N/A	#N/A	#N/A	1.14468	2.84307	0.000206423
28	PGSC0003DMG400004652	PGSC0003DMT400011850	PGSC0003DMC400008234	PGSC0003DMP400008234	Serine-pyruvate aminotransferase	#N/A	#N/A	#N/A	1.23149	0.31627	0.00022721
29	PGSC0003DMG400009431	PGSC0003DMT400024399	PGSC0003DMC400016682	PGSC0003DMP400016682	Glioma tumor suppressor	#N/A	#N/A	#N/A	1.00136	3.21588	0.000230667
30	PGSC0003DMG400018517	PGSC0003DMT400047644	PGSC0003DMC400032267	PGSC0003DMP400032267	Fad NAD binding oxidoreductases	#N/A	#N/A	#N/A	1.91794	0.33403	0.000238624
31	PGSC0003DMG400014487	PGSC0003DMT400037557	PGSC0003DMC400025529	PGSC0003DMP400025529	Zinc finger family protein	#N/A	#N/A	#N/A	1.05769	3.42397	0.000243952
32	PGSC0003DMG401013639	PGSC0003DMT400035478	PGSC0003DMC400024127	PGSC0003DMP400024127	RNA recognition motif-containing protein	#N/A	#N/A	#N/A	1.14599	3.82283	0.00026923
33	PGSC0003DMG400020564	PGSC0003DMT400052998	PGSC0003DMC400035735	PGSC0003DMP400035735	Avr9/Cf-9 rapidly elicited protein 216	GO:0005524,GO:0006468	Molecular Function: protein kinase activity , Molecular Function: ATP binding , Biological Process: protein amino acid phosphorylation	Avr9/Cf-9 rapidly elicited protein 216	1.46745	4.26721	0.000297496
34	PGSC0003DMG401029631	PGSC0003DMT400076206	PGSC0003DMC400051609	PGSC0003DMP400051609	Pleiotropic drug resistance protein 1	#N/A	#N/A	#N/A	1.58163	4.45697	0.000309329
35	PGSC0003DMG400029746	PGSC0003DMT400076501	PGSC0003DMC400051823	PGSC0003DMP400051823	Actin-101	#N/A	#N/A	#N/A	1.522	4.50808	0.000312516
36	PGSC0003DMG400019677	PGSC0003DMT400050663	PGSC0003DMC400034196	PGSC0003DMP400034196	Elongation factor 1-alpha	GO:0005525	Molecular Function: GTPase activity , Molecular Function: GTP binding	Elongation factor 1-alpha	2.79027	1.84859e-05	0.000354456
37	PGSC0003DMG400030321	PGSC0003DMT400077957	PGSC0003DMC400052769	PGSC0003DMP400052769	Metallothionein type 2	#N/A	#N/A	#N/A	1.01695	5.27126	0.000359432
38	PGSC0003DMG400027074	PGSC0003DMT400069640	PGSC0003DMC400047025	PGSC0003DMP400047025	Conserved gene of unknown function	#N/A	#N/A	#N/A	4.0236	5.29676	0.000360961
39	PGSC0003DMG400016650	PGSC0003DMT400042943	PGSC0003DMC400029122	PGSC0003DMP400029122	Expansin	#N/A	#N/A	#N/A	1.07164	5.29732	0.000360989
40	PGSC0003DMG400025192	PGSC0003DMT400064878	PGSC0003DMC400043741	PGSC0003DMP400043741	Dehydration-responsive protein RD22	#N/A	#N/A	#N/A	0.995491	5.39764	0.000367208
41	PGSC0003DMG400018373	PGSC0003DMT400047309	PGSC0003DMC400032019	PGSC0003DMP400032019	Protein of unknown function wound-induced domain containing protein	#N/A	#N/A	#N/A	1.0814	5.47344	0.00037174
42	PGSC0003DMG400008801	PGSC0003DMT400022693	PGSC0003DMC400015459	PGSC0003DMP400015459	Eukaryotic translation initiation factor 2 gamma subunit	GO:0005525	Molecular Function: GTPase activity , Molecular Function: GTP binding	Eukaryotic translation initiation factor 2 gamma subunit	1.67124	5.75668	0.000388716
43	PGSC0003DMG400024275	PGSC0003DMT400062368	PGSC0003DMC400041995	PGSC0003DMP400041995	Gamma aminobutyrate transaminase isoform3	GO:0030170	Molecular Function: transaminase activity , Molecular Function: pyridoxal phosphate binding	Gamma aminobutyrate transaminase isoform3	2.72794	6.39161	0.000426437
44	PGSC0003DMG400000157	PGSC0003DMT400000462	PGSC0003DMC400000352	PGSC0003DMP400000352	Remorin 2	#N/A	#N/A	#N/A	0.976033	6.63733	0.000440971
45	PGSC0003DMG400004597	PGSC0003DMT400011707	PGSC0003DMC400008125	PGSC0003DMP400008125	Conserved gene of unknown function	#N/A	#N/A	#N/A	1.08448	6.66349	0.000442484
46	PGSC0003DMG400016973	PGSC0003DMT400043704	PGSC0003DMC400029655	PGSC0003DMP400029655	F-box and wd40 domain protein	#N/A	#N/A	#N/A	2.32997	0.70455	0.000464888
47	PGSC0003DMG400012481	PGSC0003DMT400032496	PGSC0003DMC400022080	PGSC0003DMP400022080	Lipid binding protein	GO:0008289	Biological Process: lipid transport , Molecular Function: lipid binding	Lipid binding protein	3.04571	7.21198	0.000474652
48	PGSC0003DMG400002566	PGSC0003DMT400006594	PGSC0003DMC400004578	PGSC0003DMP400004578	Coatomer subunit beta'-2	#N/A	#N/A	#N/A	3.09087	7.44408	0.000488083
49	PGSC0003DMG400012993	PGSC0003DMT400033817	PGSC0003DMC400023017	PGSC0003DMP400023017	DUF1677 domain containing protein	#N/A	#N/A	#N/A	1.04191	7.86899	0.000512807
50	PGSC0003DMG400005111	PGSC0003DMT400013094	PGSC0003DMC400009082	PGSC0003DMP400009082	PR1 protein	#N/A	#N/A	#N/A	4.64107	7.90701	0.000515029
51	PGSC0003DMG400014766	PGSC0003DMT400038273	PGSC0003DMC400025990	PGSC0003DMP400025990	41 kD chloroplast nucleoid DNA binding protein (CND41)	GO:0006508	Molecular Function: aspartic-type endopeptidase activity , Biological Process: proteolysis	41 kD chloroplast nucleoid DNA binding protein (CND41)	2.04448	8.39089	0.000542934
52	PGSC0003DMG400024967	PGSC0003DMT400064269	PGSC0003DMC400043334	PGSC0003DMP400043334	Peroxidase	GO:0006979,GO:0020037,GO:0055114	Molecular Function: peroxidase activity , Biological Process: response to oxidative stress , Molecular Function: heme binding , Biological Process: oxidation reduction	Peroxidase	2.06527	2.98802e-05	0.000554252
53	PGSC0003DMG400008504	PGSC0003DMT400021922	PGSC0003DMC400014929	PGSC0003DMP400014929	LAX1 protein	#N/A	#N/A	#N/A	1.24005	9.27954	0.000593882
54	PGSC0003DMG400015365	PGSC0003DMT400039763	PGSC0003DMC400026940	PGSC0003DMP400026940	Conserved gene of unknown function	#N/A	#N/A	#N/A	1.07337	9.47213	0.000604593
55	PGSC0003DMG400021684	PGSC0003DMT400055829	PGSC0003DMC400037600	PGSC0003DMP400037600	E3 ubiquitin-protein ligase RMA1H1	#N/A	#N/A	#N/A	1.6532	0.000103932	0.000656487
56	PGSC0003DMG400028520	PGSC0003DMT400073394	PGSC0003DMC400049654	PGSC0003DMP400049654	WRKY transcription factor 1	GO:0043565,GO:0045449	Molecular Function: transcription factor activity , Molecular Function: sequence-specific DNA binding , Biological Process: regulation of transcription	WRKY transcription factor 1	1.13123	0.000103968	0.000656658
57	PGSC0003DMG400021854	PGSC0003DMT400056250	PGSC0003DMC400037856	PGSC0003DMP400037856	Orcinol O-methyltransferase	#N/A	#N/A	#N/A	1.46785	0.000108833	0.000683719
58	PGSC0003DMG400006838	PGSC0003DMT400017631	PGSC0003DMC400012118	PGSC0003DMP400012118	SBT4E protein	#N/A	#N/A	#N/A	1.4496	0.000109257	0.000686064
59	PGSC0003DMG400007050	PGSC0003DMT400018161	PGSC0003DMC400012498	PGSC0003DMP400012498	Virus-specific-signaling-pathway regulated protein	#N/A	#N/A	#N/A	2.70172	0.000114157	0.000713412
60	PGSC0003DMG400016749	PGSC0003DMT400043165	PGSC0003DMC400029284	PGSC0003DMP400029284	TMV-induced protein I	#N/A	#N/A	#N/A	1.91887	0.000115627	0.000721688
61	PGSC0003DMG400038332	PGSC0003DMT400088761	PGSC0003DMC400060436	PGSC0003DMP400060436	Subtilisin-like protease	GO:0006508	Molecular Function: serine-type endopeptidase activity , Biological Process: proteolysis	Subtilisin-like protease	1.19945	0.000115841	0.000722928
62	PGSC0003DMG400013653	PGSC0003DMT400035520	PGSC0003DMC400024155	PGSC0003DMP400024155	Copper transporter	GO:0006825,GO:0016021	Molecular Function: copper ion transmembrane transporter activity , Biological Process: copper ion transport , Cellular Component: integral to membrane	Copper transporter	1.03003	0.000116151	0.00072459
63	PGSC0003DMG400033874	PGSC0003DMT400084201	PGSC0003DMC400056248	PGSC0003DMP400056248	Malic enzyme	GO:0006108	Molecular Function: malic enzyme activity , Biological Process: malate metabolic process	Malic enzyme	0.954097	0.000118075	0.000735203
64	PGSC0003DMG400022440	PGSC0003DMT400057802	PGSC0003DMC400038915	PGSC0003DMP400038915	Tetraspanin domain containing protein	#N/A	#N/A	#N/A	2.16806	0.000128729	0.000793317
65	PGSC0003DMG400028544	PGSC0003DMT400073480	PGSC0003DMC400049722	PGSC0003DMP400049722	Acyl-protein thioesterase	#N/A	#N/A	#N/A	1.01408	0.000130841	0.000804979
66	PGSC0003DMG400018610	PGSC0003DMT400047880	PGSC0003DMC400032424	PGSC0003DMP400032424	CP-interacting protein 3	#N/A	#N/A	#N/A	2.45375	0.000137714	0.000842197
67	PGSC0003DMG400009604	PGSC0003DMT400024847	PGSC0003DMC400016970	PGSC0003DMP400016970	Aquaglyceroporin (Tonoplast intrinsic protein (Tipa))	GO:0006810,GO:0016020	Molecular Function: transporter activity , Biological Process: transport , Cellular Component: membrane	Aquaglyceroporin (Tonoplast intrinsic protein (Tipa))	0.927537	0.000140767	0.000858957
68	PGSC0003DMG401023448	PGSC0003DMT400060279	PGSC0003DMC400040569	PGSC0003DMP400040569	Protein disulfide isomerase	#N/A	#N/A	#N/A	2.08322	0.000142285	0.000867295
69	PGSC0003DMG400020636	PGSC0003DMT400053166	PGSC0003DMC400035854	PGSC0003DMP400035854	60S ribosomal protein L10	GO:0005622,GO:0005840,GO:0006412	Molecular Function: structural constituent of ribosome , Cellular Component: intracellular , Cellular Component: ribosome , Biological Process: translation	60S ribosomal protein L10	0.918169	0.000147786	0.000897124
70	PGSC0003DMG400004875	PGSC0003DMT400012487	PGSC0003DMC400008672	PGSC0003DMP400008672	DNA binding protein	GO:0045449	Molecular Function: transcription regulator activity , Biological Process: regulation of transcription	DNA binding protein	1.41551	0.000150581	0.000912006
71	PGSC0003DMG400025336	PGSC0003DMT400065194	PGSC0003DMC400043957	PGSC0003DMP400043957	Nitrate transporter NRT1-5	GO:0006857,GO:0016020	Molecular Function: transporter activity , Biological Process: oligopeptide transport , Cellular Component: membrane	Nitrate transporter NRT1-5	1.37298	0.000152808	0.000923785
72	PGSC0003DMG400022216	PGSC0003DMT400057195	PGSC0003DMC400038466	PGSC0003DMP400038466	eukaryotic translation initiation factor SUI1	GO:0006413	Molecular Function: translation initiation factor activity , Biological Process: translational initiation	SUI1 B protein	0.943333	0.000165137	0.000989496
73	PGSC0003DMG400005494	PGSC0003DMT400014006	PGSC0003DMC400009681	PGSC0003DMP400009681	Gulonolactone oxidase	GO:0016020,GO:0055114	Molecular Function: D-arabinono-1,4-lactone oxidase activity , Cellular Component: membrane , Biological Process: oxidation reduction	Gulonolactone oxidase	1.93042	0.000166013	0.000994157
74	PGSC0003DMG400019150	PGSC0003DMT400049257	PGSC0003DMC400033266	PGSC0003DMP400033266	Conserved gene of unknown function	#N/A	#N/A	#N/A	1.1561	0.000170212	0.00101641
75	PGSC0003DMG400019506	PGSC0003DMT400050227	PGSC0003DMC400033901	PGSC0003DMP400033901	Thioredoxin II	#N/A	#N/A	#N/A	0.928609	0.00017071	0.00101906
76	PGSC0003DMG400009951	PGSC0003DMT400025776	PGSC0003DMC400017571	PGSC0003DMP400017571	Expansin11	#N/A	#N/A	#N/A	0.91566	0.000171768	0.00102452
77	PGSC0003DMG400019472	PGSC0003DMT400050141	PGSC0003DMC400033854	PGSC0003DMP400033854	mRNA, clone: RTFL01-32-C22	GO:0046872	Biological Process: metal ion transport , Molecular Function: metal ion binding	Copper chaperone	1.01558	0.000178393	0.00105961
78	PGSC0003DMG400025263	PGSC0003DMT400065029	PGSC0003DMC400043846	PGSC0003DMP400043846	DNA binding protein	GO:0045449	Molecular Function: transcription regulator activity , Biological Process: regulation of transcription	Basic helix-loop-helix family protein	0.9945	0.000178599	0.00106064
79	PGSC0003DMG400017713	PGSC0003DMT400045658	PGSC0003DMC400030945	PGSC0003DMP400030945	LRR receptor-like serine/threonine-protein kinase	#N/A	#N/A	#N/A	1.80028	0.000185024	0.00109382
80	PGSC0003DMG400026224	PGSC0003DMT400067461	PGSC0003DMC400045517	PGSC0003DMP400045517	Methionine rich arabinogalactan	#N/A	#N/A	#N/A	1.01564	0.000187019	0.00110397
81	PGSC0003DMG400007854	PGSC0003DMT400020314	PGSC0003DMC400013842	PGSC0003DMP400013842	Xyloglucan endotransglucosylase-hydrolase XTH9	GO:0005975	Molecular Function: hydrolase activity, hydrolyzing O-glycosyl compounds , Biological Process: carbohydrate metabolic process	Xyloglucan endotransglucosylase-hydrolase XTH9	1.59227	0.000187154	0.00110468
82	PGSC0003DMG400029941	PGSC0003DMT400076977	PGSC0003DMC400052164	PGSC0003DMP400052164	Green ripe-like 1	#N/A	#N/A	#N/A	1.94781	0.000187686	0.00110741
83	PGSC0003DMG400001441	PGSC0003DMT400003650	PGSC0003DMC400002608	PGSC0003DMP400002608	Cyclic nucleotide-gated ion channel	#N/A	#N/A	#N/A	0.906094	0.000188698	0.00111282
84	PGSC0003DMG402025689	PGSC0003DMT400065994	PGSC0003DMC400044497	PGSC0003DMP400044497	Resveratrol O-methyltransferase	#N/A	#N/A	#N/A	2.01987	0.000203798	0.00119147
85	PGSC0003DMG400007073	PGSC0003DMT400018218	PGSC0003DMC400012540	PGSC0003DMP400012540	Mannose-binding lectin	#N/A	#N/A	#N/A	0.914636	0.00020958	0.00121958
86	PGSC0003DMG400018479	PGSC0003DMT400047545	PGSC0003DMC400032196	PGSC0003DMP400032196	ATP-binding cassette transporter	#N/A	#N/A	#N/A	1.48664	0.00022197	0.00128314
87	PGSC0003DMG400027750	PGSC0003DMT400071337	PGSC0003DMC400048253	PGSC0003DMP400048253	Hsc70	#N/A	#N/A	#N/A	0.918041	0.000230452	0.00132585
88	PGSC0003DMG400031777	PGSC0003DMT400081296	PGSC0003DMC400055009	PGSC0003DMP400055009	Homeobox-leucine zipper protein ATHB-52	GO:0005634,GO:0006355	Molecular Function: transcription factor activity , Cellular Component: nucleus , Biological Process: regulation of transcription, DNA-dependent	Homeobox-leucine zipper protein ATHB-52	3.72834	7.67594e-05	0.00133947
89	PGSC0003DMG400008297	PGSC0003DMT400021388	PGSC0003DMC400014554	PGSC0003DMP400014554	Chlorophyll a-b binding protein 1B, chloroplastic	#N/A	#N/A	#N/A	1.20357	0.000245383	0.00140198
90	PGSC0003DMG400000519	PGSC0003DMT400001397	PGSC0003DMC400001031	PGSC0003DMP400001031	Glucan endo-1,3-beta-glucosidase, acidic isoform GI9	GO:0005975	Molecular Function: hydrolase activity, hydrolyzing O-glycosyl compounds , Biological Process: carbohydrate metabolic process	Glucan endo-1,3-beta-glucosidase, acidic isoform GI9	1.71181	0.000246613	0.00140815
91	PGSC0003DMG401025150	PGSC0003DMT400064748	PGSC0003DMC400043651	PGSC0003DMP400043651	Uncharacterized ACR, COG1678 family protein	#N/A	#N/A	#N/A	1.55658	0.000252415	0.00143675
92	PGSC0003DMG400011072	PGSC0003DMT400028764	PGSC0003DMC400019558	PGSC0003DMP400019558	Ribulose bisphosphate carboxylase/oxygenase activase 1, chloroplastic	#N/A	#N/A	#N/A	1.05978	0.000268533	0.00151684
93	PGSC0003DMG400013650	PGSC0003DMT400035513	PGSC0003DMC400024152	PGSC0003DMP400024152	Gene of unknown function	#N/A	#N/A	#N/A	1.41072	0.000280043	0.00157341
94	PGSC0003DMG400006093	PGSC0003DMT400015610	PGSC0003DMC400010816	PGSC0003DMP400010816	Aux/IAA protein	GO:0045449	Cellular Component: nucleus , Biological Process: regulation of transcription	Auxin responsive protein	0.901999	0.00028078	0.00157712
95	PGSC0003DMG400011172	PGSC0003DMT400029033	PGSC0003DMC400019746	PGSC0003DMP400019746	Ice binding protein	#N/A	#N/A	#N/A	2.50445	0.000282632	0.00158623
96	PGSC0003DMG400027392	PGSC0003DMT400070453	PGSC0003DMC400047631	PGSC0003DMP400047631	2-oxoglutarate-dependent dioxygenase	#N/A	#N/A	#N/A	0.881815	0.000284661	0.00159645
97	PGSC0003DMG400008381	PGSC0003DMT400021604	PGSC0003DMC400014707	PGSC0003DMP400014707	Arabinogalactan peptide 12	#N/A	#N/A	#N/A	0.92441	0.000285646	0.00160142
98	PGSC0003DMG400000048	PGSC0003DMT400000155	PGSC0003DMC400000116	PGSC0003DMP400000116	Cysteine synthase	GO:0008152,GO:0030170	Molecular Function: catalytic activity , Biological Process: metabolic process , Molecular Function: pyridoxal phosphate binding	Cysteine synthase	1.04366	0.000292858	0.0016372
99	PGSC0003DMG400022490	PGSC0003DMT400057911	PGSC0003DMC400038988	PGSC0003DMP400038988	Sodium/hydrogen exchanger	GO:0006885,GO:0015385,GO:0016021,GO:0055085	Biological Process: sodium ion transport , Biological Process: regulation of pH , Molecular Function: sodium:hydrogen antiporter activity , Cellular Component: integral to membrane , Biological Process: transmembrane transport	Sodium/hydrogen exchanger	1.30587	0.000294858	0.00164701
100	PGSC0003DMG400000292	PGSC0003DMT400000789	PGSC0003DMC400000584	PGSC0003DMP400000584	Conserved gene of unknown function	#N/A	#N/A	#N/A	0.882984	0.000297919	0.00166182
101	PGSC0003DMG400027672	PGSC0003DMT400071155	PGSC0003DMC400048121	PGSC0003DMP400048121	Photosystem I subunit XI	GO:0015979	Cellular Component: photosystem I reaction center , Biological Process: photosynthesis	Photosystem I subunit XI	0.943369	0.000302265	0.00168316
102	PGSC0003DMG400024357	PGSC0003DMT400062598	PGSC0003DMC400042149	PGSC0003DMP400042149	DnaJ isoform	#N/A	#N/A	#N/A	-1.46617	0.00030884	0.00171549
103	PGSC0003DMG400025091	PGSC0003DMT400064575	PGSC0003DMC400043534	PGSC0003DMP400043534	DUF3511 domain containing protein	#N/A	#N/A	#N/A	1.19954	0.000310641	0.00172433
104	PGSC0003DMG400019435	PGSC0003DMT400050016	PGSC0003DMC400033766	PGSC0003DMP400033766	Wound-induced protein WIN1	GO:0050832	Biological Process: defense response to bacterium , Biological Process: defense response to fungus	Wound-induced protein WIN1	1.54673	0.000101313	0.00173561
105	PGSC0003DMG400018158	PGSC0003DMT400046765	PGSC0003DMC400031644	PGSC0003DMP400031644	Conserved gene of unknown function	#N/A	#N/A	#N/A	1.12439	0.0003166	0.00175287
106	PGSC0003DMG400021889	PGSC0003DMT400056340	PGSC0003DMC400037914	PGSC0003DMP400037914	Conserved gene of unknown function	#N/A	#N/A	#N/A	1.12303	0.000321546	0.00177668
107	PGSC0003DMG400003565	PGSC0003DMT400009189	PGSC0003DMC400006365	PGSC0003DMP400006365	DnaJ	#N/A	#N/A	#N/A	1.09958	0.000325725	0.00179737
108	PGSC0003DMG400024972	PGSC0003DMT400064276	PGSC0003DMC400043340	PGSC0003DMP400043340	Conserved gene of unknown function	#N/A	#N/A	#N/A	1.05396	0.000326419	0.00180064
109	PGSC0003DMG400020757	PGSC0003DMT400053511	PGSC0003DMC400036081	PGSC0003DMP400036081	Membrane protein	#N/A	#N/A	#N/A	1.04618	0.000356007	0.00194326
110	PGSC0003DMG400015301	PGSC0003DMT400039555	PGSC0003DMC400026819	PGSC0003DMP400026819	Conserved gene of unknown function	#N/A	#N/A	#N/A	1.32928	0.000365521	0.00198788
111	PGSC0003DMG400031861	PGSC0003DMT400081462	PGSC0003DMC400055136	PGSC0003DMP400055136	BRASSINOSTEROID INSENSITIVE 1-associated receptor kinase 1	GO:0005524,GO:0006468	Molecular Function: protein kinase activity , Molecular Function: ATP binding , Biological Process: protein amino acid phosphorylation	Conserved gene of unknown function	2.85003	0.000368824	0.00200356
112	PGSC0003DMG400006276	PGSC0003DMT400016056	PGSC0003DMC400011122	PGSC0003DMP400011122	NtPRp27	#N/A	#N/A	#N/A	3.562	0.000130269	0.00219423
113	PGSC0003DMG400000639	PGSC0003DMT400001709	PGSC0003DMC400001266	PGSC0003DMP400001266	Delta 9 desaturase	GO:0055114	Molecular Function: oxidoreductase activity, acting on paired donors, with oxidation of a pair of donors resulting in the reduction of molecular oxygen to two molecules of water , Biological Process: oxidation reduction	Delta 9 desaturase	0.889809	0.000413809	0.00221634
114	PGSC0003DMG400023184	PGSC0003DMT400059650	PGSC0003DMC400040137	PGSC0003DMP400040137	Ubiquitin	#N/A	#N/A	#N/A	0.851723	0.000420184	0.00224633
115	PGSC0003DMG400001570	PGSC0003DMT400003986	PGSC0003DMC400002845	PGSC0003DMP400002845	Catalase isozyme 2	#N/A	#N/A	#N/A	0.909696	0.000424997	0.00226934
116	PGSC0003DMG400022494	PGSC0003DMT400057920	PGSC0003DMC400038996	PGSC0003DMP400038996	YLP motif containing protein (XM130)	#N/A	#N/A	#N/A	1.12994	0.000441331	0.00234527
117	PGSC0003DMG400022778	PGSC0003DMT400058626	PGSC0003DMC400039489	PGSC0003DMP400039489	Alpha,alpha-trehalose-phosphate synthase [UDP-forming] 6	GO:0005992	Molecular Function: catalytic activity , Biological Process: trehalose biosynthetic process	Alpha,alpha-trehalose-phosphate synthase [UDP-forming] 6	0.86193	0.000442848	0.00235246
118	PGSC0003DMG400001221	PGSC0003DMT400003078	PGSC0003DMC400002216	PGSC0003DMP400002216	EARLY flowering 4 protein	#N/A	#N/A	#N/A	1.01684	0.000446764	0.00237098
119	PGSC0003DMG401019811,PGSC0003DMG402019811	#N/A	#N/A	#N/A	Controlling leaf angle	#N/A	#N/A	#N/A	1.23385	0.000451703	0.00239468
120	PGSC0003DMG400029727	PGSC0003DMT400076440	PGSC0003DMC400051784	PGSC0003DMP400051784	Plant-specific domain TIGR01615 family protein	#N/A	#N/A	#N/A	1.86127	0.000453158	0.00240148
121	PGSC0003DMG400000021	PGSC0003DMT400000076	PGSC0003DMC400000064	PGSC0003DMP400000064	Short-chain dehydrogenase/reductase 2	GO:0016491,GO:0055114	Biological Process: metabolic process , Molecular Function: oxidoreductase activity , Biological Process: oxidation reduction	Carbonyl reductase	1.1147	0.000457165	0.00241961
122	PGSC0003DMG400000811	PGSC0003DMT400002125	PGSC0003DMC400001547	PGSC0003DMP400001547	RAV transcription factor	GO:0006355	Molecular Function: DNA binding , Biological Process: regulation of transcription, DNA-dependent	RAV transcription factor	1.37322	0.000457363	0.00242048
123	PGSC0003DMG400007835	PGSC0003DMT400020263	PGSC0003DMC400013805	PGSC0003DMP400013805	Serine-rich protein	#N/A	#N/A	#N/A	1.92699	0.000457752	0.0024222
124	PGSC0003DMG400021235	PGSC0003DMT400054692	PGSC0003DMC400036786	PGSC0003DMP400036786	Conserved gene of unknown function	#N/A	#N/A	#N/A	0.89456	0.000476305	0.00250687
125	PGSC0003DMG400000631	PGSC0003DMT400001687	PGSC0003DMC400001255	PGSC0003DMP400001255	Lactoylglutathione lyase	#N/A	#N/A	#N/A	1.78456	0.000499487	0.00261438
126	PGSC0003DMG400026837	PGSC0003DMT400069000	PGSC0003DMC400046598	PGSC0003DMP400046598	Profilin-1	GO:0030036	Molecular Function: actin binding , Biological Process: actin cytoskeleton organization	Profilin-1	1.4833	0.000507175	0.0026502
127	PGSC0003DMG400030927	PGSC0003DMT400079443	PGSC0003DMC400053876	PGSC0003DMP400053876	Hemoglobin	GO:0020037	Molecular Function: oxygen binding , Molecular Function: heme binding	Hemoglobin	1.09294	0.000512736	0.00267625
128	PGSC0003DMG400030612	PGSC0003DMT400078666	PGSC0003DMC400053311	PGSC0003DMP400053311	Serine hydroxymethyltransferase, mitochondrial	GO:0006544,GO:0006563	Molecular Function: glycine hydroxymethyltransferase activity , Biological Process: glycine metabolic process , Biological Process: L-serine metabolic process	Serine hydroxymethyltransferase, mitochondrial	0.870728	0.000524821	0.00273108
129	PGSC0003DMG400000919	PGSC0003DMT400002406	PGSC0003DMC400001749	PGSC0003DMP400001749	Nodulin family protein	#N/A	#N/A	#N/A	1.19455	0.00053123	0.00275967
130	PGSC0003DMG400019956	PGSC0003DMT400051375	PGSC0003DMC400034632	PGSC0003DMP400034632	Glutathione s-transferase	#N/A	#N/A	#N/A	2.34488	0.000533737	0.00277133
131	PGSC0003DMG400010406	PGSC0003DMT400026980	PGSC0003DMC400018394	PGSC0003DMP400018394	Hydroxyproline-rich glycoprotein	#N/A	#N/A	#N/A	2.21201	0.000573273	0.00295119
132	PGSC0003DMG400026409	PGSC0003DMT400067904	PGSC0003DMC400045850	PGSC0003DMP400045850	Ribulose bisphosphate carboxylase small chain 2B, chloroplastic	GO:0016984	Biological Process: carbon fixation , Molecular Function: ribulose-bisphosphate carboxylase activity	Ribulose bisphosphate carboxylase small chain 2B, chloroplastic	1.00008	0.000580333	0.00298326
133	PGSC0003DMG400000126	PGSC0003DMT400000360	PGSC0003DMC400000274	PGSC0003DMP400000274	Conserved gene of unknown function	#N/A	#N/A	#N/A	0.938918	0.000591005	0.003031
134	PGSC0003DMG400010609	PGSC0003DMT400027522	PGSC0003DMC400018749	PGSC0003DMP400018749	Transcription factor LIM	#N/A	#N/A	#N/A	0.85338	0.000603033	0.00308596
135	PGSC0003DMG400005731	PGSC0003DMT400014686	PGSC0003DMC400010171	PGSC0003DMP400010171	Lipid transfer protein	#N/A	#N/A	#N/A	0.864341	0.000605039	0.003095
136	PGSC0003DMG400023620	PGSC0003DMT400060733	PGSC0003DMC400040866	PGSC0003DMP400040866	Glutamine synthetase	GO:0006807	Molecular Function: glutamate-ammonia ligase activity , Biological Process: nitrogen compound metabolic process	Glutamine synthetase	0.814194	0.000663952	0.0033529
137	PGSC0003DMG402020908	PGSC0003DMT400053882	PGSC0003DMC400036312	PGSC0003DMP400036312	Plasma intrinsic protein 2,1	GO:0006810,GO:0016020	Molecular Function: transporter activity , Biological Process: transport , Cellular Component: membrane	Plasma intrinsic protein 2,1	1.62038	0.000205837	0.00336171
138	PGSC0003DMG400005498	PGSC0003DMT400014020	PGSC0003DMC400009690	PGSC0003DMP400009690	Multifunctional protein	GO:0016491	Biological Process: fatty acid metabolic process , Molecular Function: oxidoreductase activity	Multifunctional protein	1.46722	0.000687307	0.00345636
139	PGSC0003DMG400024168	PGSC0003DMT400062099	PGSC0003DMC400041790	PGSC0003DMP400041790	Inward rectifying potassium channel	GO:0006813,GO:0016020	Molecular Function: voltage-gated potassium channel activity , Biological Process: potassium ion transport , Cellular Component: membrane	Inward rectifying potassium channel	1.26136	0.000717842	0.00359081
140	PGSC0003DMG400004301	PGSC0003DMT400010985	PGSC0003DMC400007654	PGSC0003DMP400007654	Chlorophyll a,b binding protein type I	#N/A	#N/A	#N/A	0.969256	0.000738282	0.00367935
141	PGSC0003DMG400028620	PGSC0003DMT400073683	PGSC0003DMC400049862	PGSC0003DMP400049862	DNA photolyase	GO:0006281	Molecular Function: DNA photolyase activity , Biological Process: DNA repair	DNA photolyase	0.968209	0.000744522	0.00370639
142	PGSC0003DMG400024572	PGSC0003DMT400063172	PGSC0003DMC400042525	PGSC0003DMP400042525	MYB transcription factor	#N/A	#N/A	#N/A	0.817738	0.000762922	0.00378624
143	PGSC0003DMG400016268	PGSC0003DMT400041940	PGSC0003DMC400028421	PGSC0003DMP400028421	Chlorophyllase	#N/A	#N/A	#N/A	0.999591	0.00076788	0.00380745
144	PGSC0003DMG400017307	PGSC0003DMT400044590	PGSC0003DMC400030243	PGSC0003DMP400030243	Metal ion binding protein	#N/A	#N/A	#N/A	2.47837	0.000771262	0.0038225
145	PGSC0003DMG400011293	PGSC0003DMT400029392	PGSC0003DMC400020006	PGSC0003DMP400020006	Plasma membrane polypeptide	#N/A	#N/A	#N/A	0.853025	0.000781646	0.0038678
146	PGSC0003DMG400019773	PGSC0003DMT400050908	PGSC0003DMC400034357	PGSC0003DMP400034357	(E,E)-germacrene B synthase	GO:0016829	Molecular Function: magnesium ion binding , Molecular Function: lyase activity	Sesquiterpene synthase 2	1.53727	0.000797328	0.00393422
147	PGSC0003DMG400025487	PGSC0003DMT400065512	PGSC0003DMC400044193	PGSC0003DMP400044193	Isocitrate lyase	GO:0008152	Molecular Function: catalytic activity , Biological Process: metabolic process	Isocitrate lyase	0.840954	0.000815322	0.00400917
148	PGSC0003DMG400006231	PGSC0003DMT400015931	PGSC0003DMC400011044	PGSC0003DMP400011044	Hypothetical gene of unknown function	#N/A	#N/A	#N/A	3.25008	0.000819042	0.0040249
149	PGSC0003DMG400025972	PGSC0003DMT400066798	PGSC0003DMC400045039	PGSC0003DMP400045039	lipid-binding protein	#N/A	#N/A	#N/A	0.827279	0.000823717	0.00404474
150	PGSC0003DMG400022388	PGSC0003DMT400057654	PGSC0003DMC400038804	PGSC0003DMP400038804	TSJT1	#N/A	#N/A	#N/A	0.805641	0.000824089	0.00404585
151	PGSC0003DMG400010727	PGSC0003DMT400027853	PGSC0003DMC400018966	PGSC0003DMP400018966	Heat-and acid-stable phosphoprotein	#N/A	#N/A	#N/A	0.806919	0.000826799	0.00405735
152	PGSC0003DMG400020708	PGSC0003DMT400053372	PGSC0003DMC400036005	PGSC0003DMP400036005	Peptide/nitrate transporter	#N/A	#N/A	#N/A	1.60194	0.000828575	0.00406459
153	PGSC0003DMG401006199	PGSC0003DMT400015865	PGSC0003DMC400010998	PGSC0003DMP400010998	Actin depolymerizing factor 5	GO:0005622	Molecular Function: actin binding , Cellular Component: intracellular	Actin depolymerizing factor 5	0.96776	0.000833176	0.00408462
154	PGSC0003DMG400001744	PGSC0003DMT400004384	PGSC0003DMC400003125	PGSC0003DMP400003125	SAT5	#N/A	#N/A	#N/A	0.885502	0.00084947	0.00415281
155	PGSC0003DMG400030928	PGSC0003DMT400079444	PGSC0003DMC400053877	PGSC0003DMP400053877	EIN3-binding F-box protein 1	#N/A	#N/A	#N/A	1.70442	0.000268108	0.00429348
156	PGSC0003DMG400003491	PGSC0003DMT400008958	PGSC0003DMC400006197	PGSC0003DMP400006197	Conserved gene of unknown function	#N/A	#N/A	#N/A	0.894352	0.000951641	0.00458475
157	PGSC0003DMG400022700	PGSC0003DMT400058453	PGSC0003DMC400039355	PGSC0003DMP400039355	Forkhead-associated domain-containing protein	#N/A	#N/A	#N/A	1.2136	0.00095802	0.0046119
158	PGSC0003DMG400014707	PGSC0003DMT400038139	PGSC0003DMC400025916	PGSC0003DMP400025916	Flavin monooxygenase	#N/A	#N/A	#N/A	2.32056	0.000961468	0.00462629
159	PGSC0003DMG400008301	PGSC0003DMT400021392	PGSC0003DMC400014558	PGSC0003DMP400014558	Light harvesting chlorophyll a/b-binding protein	#N/A	#N/A	#N/A	0.967831	0.000967619	0.00465108
160	PGSC0003DMG401000586	PGSC0003DMT400001583	PGSC0003DMC400001181	PGSC0003DMP400001181	Subtilase family protein	#N/A	#N/A	#N/A	0.82	0.000986978	0.00473311
161	PGSC0003DMG400030144	PGSC0003DMT400077519	PGSC0003DMC400052506	PGSC0003DMP400052506	Kinase	#N/A	#N/A	#N/A	1.88251	0.000999631	0.00478699
162	PGSC0003DMG400008954	PGSC0003DMT400023124	PGSC0003DMC400015756	PGSC0003DMP400015756	Carbonic anhydrase family protein	#N/A	#N/A	#N/A	1.11859	0.0010129	0.0048423
163	PGSC0003DMG400013461	PGSC0003DMT400035007	PGSC0003DMC400023813	PGSC0003DMP400023813	Chlorophyll a-b binding protein 3C, chloroplastic	#N/A	#N/A	#N/A	0.896809	0.00101696	0.00486015
164	PGSC0003DMG400029430	PGSC0003DMT400075656	PGSC0003DMC400051246	PGSC0003DMP400051246	ARGOS	#N/A	#N/A	#N/A	2.40618	3.0976e-05	0.00491287
165	PGSC0003DMG400032211	PGSC0003DMT400082032	PGSC0003DMC400055423	PGSC0003DMP400055423	Arabinogalactan peptide 12	#N/A	#N/A	#N/A	0.785124	0.00105199	0.00500194
166	PGSC0003DMG401001731	PGSC0003DMT400004360	PGSC0003DMC400003107	PGSC0003DMP400003107	Cytosolic ascorbate peroxidase	GO:0006979,GO:0020037,GO:0055114	Molecular Function: peroxidase activity , Biological Process: response to oxidative stress , Molecular Function: heme binding , Biological Process: oxidation reduction	Ascorbate peroxidase	0.926244	0.00107013	0.00507469
167	PGSC0003DMG400009973	PGSC0003DMT400025820	PGSC0003DMC400017602	PGSC0003DMP400017602	Conserved gene of unknown function	#N/A	#N/A	#N/A	2.08404	0.00108987	0.00515446
168	PGSC0003DMG400027143	PGSC0003DMT400069798	PGSC0003DMC400047161	PGSC0003DMP400047161	Dihydrolipoyl dehydrogenase	#N/A	#N/A	#N/A	1.07729	0.00110617	0.00522081
169	PGSC0003DMG400005507	PGSC0003DMT400014051	PGSC0003DMC400009709	PGSC0003DMP400009709	Delta-12 fatty acid desaturase	GO:0016491,GO:0055114	Biological Process: lipid metabolic process , Molecular Function: oxidoreductase activity , Biological Process: oxidation reduction	Delta-12 fatty acid desaturase	0.785723	0.00111791	0.00526664
170	PGSC0003DMG402002685	PGSC0003DMT400006934	PGSC0003DMC400004811	PGSC0003DMP400004811	Haloacid dehalogenase-like hydrolase domain-containing protein	#N/A	#N/A	#N/A	0.799908	0.00112845	0.00531062
171	PGSC0003DMG400010225	PGSC0003DMT400026494	PGSC0003DMC400018075	PGSC0003DMP400018075	Cysteine protease	GO:0008234	Biological Process: proteolysis , Molecular Function: cysteine-type peptidase activity	Cysteine protease	0.954652	0.0011291	0.0053131
172	PGSC0003DMG400027126	PGSC0003DMT400069753	PGSC0003DMC400047119	PGSC0003DMP400047119	DIV2B protein	#N/A	#N/A	#N/A	1.33336	0.00115516	0.00541992
173	PGSC0003DMG400041963	PGSC0003DMT400092392	PGSC0003DMC400064067	PGSC0003DMP400064067	Soul heme-binding family protein	#N/A	#N/A	#N/A	1.20404	0.00116833	0.00547307
174	PGSC0003DMG400024197	PGSC0003DMT400062173	PGSC0003DMC400041842	PGSC0003DMP400041842	Aquaporin	GO:0006810,GO:0016020	Molecular Function: transporter activity , Biological Process: transport , Cellular Component: membrane	Major intrinsic protein 2	0.796533	0.00117793	0.00551135
175	PGSC0003DMG400000498	PGSC0003DMT400001322	PGSC0003DMC400000971	PGSC0003DMP400000971	Homeodomain leucine zipper protein	GO:0005634,GO:0006355	Molecular Function: transcription factor activity , Cellular Component: nucleus , Biological Process: regulation of transcription, DNA-dependent	Homeodomain leucine zipper protein	0.847818	0.00118098	0.00552377
176	PGSC0003DMG400008300	PGSC0003DMT400021391	PGSC0003DMC400014557	PGSC0003DMP400014557	Chlorophyll a/b binding protein	#N/A	#N/A	#N/A	1.29068	0.00118981	0.00556026
177	PGSC0003DMG400030808	PGSC0003DMT400079157	PGSC0003DMC400053660	PGSC0003DMP400053660	Phi-1 protein	#N/A	#N/A	#N/A	0.925599	0.00121185	0.0056499
178	PGSC0003DMG400024752	PGSC0003DMT400063685	PGSC0003DMC400042884	PGSC0003DMP400042884	Glutathione-S-transferase	#N/A	#N/A	#N/A	1.13494	0.00123148	0.00572942
179	PGSC0003DMG400026211	PGSC0003DMT400067424	PGSC0003DMC400045485	PGSC0003DMP400045485	PK11-C1	#N/A	#N/A	#N/A	1.02876	0.00124866	0.00579652
180	PGSC0003DMG400031221	PGSC0003DMT400080203	PGSC0003DMC400054405	PGSC0003DMP400054405	Hydrolase, hydrolyzing O-glycosyl compounds	#N/A	#N/A	#N/A	2.76752	0.00125318	0.0058152
181	PGSC0003DMG400008101	PGSC0003DMT400020923	PGSC0003DMC400014250	PGSC0003DMP400014250	Kiwellin	#N/A	#N/A	#N/A	1.34239	0.00125797	0.0058343
182	PGSC0003DMG400006662	PGSC0003DMT400017058	PGSC0003DMC400011773	PGSC0003DMP400011773	ASR3	#N/A	#N/A	#N/A	0.861296	0.00126186	0.00584965
183	PGSC0003DMG400022578	PGSC0003DMT400058167	PGSC0003DMC400039140	PGSC0003DMP400039140	basic helix-loop-helix protein BHLH7	GO:0045449	Molecular Function: transcription regulator activity , Biological Process: regulation of transcription	Transcription factor bHLH63	2.68531	0.00126856	0.00587644
184	PGSC0003DMG400009982	PGSC0003DMT400025849	PGSC0003DMC400017629	PGSC0003DMP400017629	BTB/POZ domain-containing protein	#N/A	#N/A	#N/A	0.782904	0.00129003	0.005963
185	PGSC0003DMG400031145	PGSC0003DMT400079987	PGSC0003DMC400054259	PGSC0003DMP400054259	Conserved gene of unknown function	#N/A	#N/A	#N/A	0.889138	0.00131827	0.00607504
186	PGSC0003DMG402024074	PGSC0003DMT400061873	PGSC0003DMC400041655	PGSC0003DMP400041655	Cold induced protein	#N/A	#N/A	#N/A	1.47965	0.00140313	0.00640676
187	PGSC0003DMG400042498	PGSC0003DMT400092927	PGSC0003DMC400064602	PGSC0003DMP400064602	Light harvesting chlorophyll a/b-binding protein	#N/A	#N/A	#N/A	1.13172	0.0014049	0.006413
188	PGSC0003DMG400030407	PGSC0003DMT400078165	PGSC0003DMC400052919	PGSC0003DMP400052919	Spotted leaf protein	#N/A	#N/A	#N/A	1.1999	0.00140728	0.00642231
189	PGSC0003DMG400008299	PGSC0003DMT400021390	PGSC0003DMC400014556	PGSC0003DMP400014556	Light harvesting chlorophyll a/b-binding protein	#N/A	#N/A	#N/A	0.97878	0.00142435	0.00648813
190	PGSC0003DMG400006319	PGSC0003DMT400016171	PGSC0003DMC400011213	PGSC0003DMP400011213	Beta-glucosidase 01	GO:0005975	Molecular Function: hydrolase activity, hydrolyzing O-glycosyl compounds , Biological Process: carbohydrate metabolic process	Beta-glucosidase 01	0.772316	0.00142843	0.0065039
191	PGSC0003DMG400025034	PGSC0003DMT400064433	PGSC0003DMC400043444	PGSC0003DMP400043444	Thioredoxin	#N/A	#N/A	#N/A	0.891896	0.0014325	0.00652073
192	PGSC0003DMG400008673	PGSC0003DMT400022352	PGSC0003DMC400015232	PGSC0003DMP400015232	Endochitinase (Chitinase)	GO:0006032,GO:0016998	Molecular Function: chitinase activity , Biological Process: chitin catabolic process , Biological Process: cell wall macromolecule catabolic process	Endochitinase (Chitinase)	2.45484	0.000425121	0.00658696
193	PGSC0003DMG400007000	PGSC0003DMT400018023	PGSC0003DMC400012406	PGSC0003DMP400012406	1-O-acylceramide synthase	GO:0006629	Molecular Function: phosphatidylcholine-sterol O-acyltransferase activity , Biological Process: lipid metabolic process	1-O-acylceramide synthase	1.00767	0.00145381	0.00660627
194	PGSC0003DMG403016434	PGSC0003DMT400042378	PGSC0003DMC400028748	PGSC0003DMP400028748	CM0545.360.nc protein	#N/A	#N/A	#N/A	0.782151	0.00145486	0.00661007
195	PGSC0003DMG400014013	PGSC0003DMT400036398	PGSC0003DMC400024685	PGSC0003DMP400024685	Cytochrome P450	GO:0005506,GO:0020037,GO:0055114	Molecular Function: monooxygenase activity , Molecular Function: iron ion binding , Molecular Function: heme binding , Biological Process: oxidation reduction	Flavonoid 3-hydroxylase	1.4496	0.00150355	0.00680124
196	PGSC0003DMG400016257	PGSC0003DMT400041918	PGSC0003DMC400028410	PGSC0003DMP400028410	Conserved gene of unknown function	#N/A	#N/A	#N/A	1.30516	0.001505	0.00680699
197	PGSC0003DMG400027088	PGSC0003DMT400069674	PGSC0003DMC400047053	PGSC0003DMP400047053	Boron transporter	GO:0015380,GO:0016021	Biological Process: anion transport , Molecular Function: anion exchanger activity , Cellular Component: integral to membrane	Boron transporter	0.85632	0.00150962	0.00682537
198	PGSC0003DMG400032160	PGSC0003DMT400081919	PGSC0003DMC400055333	PGSC0003DMP400055333	Protein PLANT CADMIUM RESISTANCE 2	#N/A	#N/A	#N/A	0.920541	0.00151391	0.00684214
199	PGSC0003DMG400013415	PGSC0003DMT400034897	PGSC0003DMC400023743	PGSC0003DMP400023743	Chlorophyll a-b binding protein 3C, chloroplastic	#N/A	#N/A	#N/A	1.13365	0.00156459	0.00703979
200	PGSC0003DMG400025155	PGSC0003DMT400064761	PGSC0003DMC400043664	PGSC0003DMP400043664	Chlororespiratory reduction 7	#N/A	#N/A	#N/A	1.61708	0.00156756	0.0070501
201	PGSC0003DMG400016110	PGSC0003DMT400041557	PGSC0003DMC400028134	PGSC0003DMP400028134	AT4G19160 protein	#N/A	#N/A	#N/A	0.831618	0.0016132	0.00722687
202	PGSC0003DMG400011974	PGSC0003DMT400031244	PGSC0003DMC400021195	PGSC0003DMP400021195	BZIP domain class transcription factor	GO:0009416	Molecular Function: signal transducer activity , Biological Process: response to light stimulus	BZIP domain class transcription factor	1.46415	0.000475534	0.00730313
204	PGSC0003DMG400000711	PGSC0003DMT400001886	PGSC0003DMC400001388	PGSC0003DMP400001388	Basic helix-loop-helix protein BHLH7	GO:0045449	Molecular Function: transcription regulator activity , Biological Process: regulation of transcription	Basic helix-loop-helix protein BHLH7	0.949163	0.00166147	0.00741341
203	PGSC0003DMG400028904	PGSC0003DMT400074363	PGSC0003DMC400050362	PGSC0003DMP400050362	SGT1	#N/A	#N/A	#N/A	0.879691	0.00166145	0.00741341
205	PGSC0003DMG400025138	PGSC0003DMT400064714	PGSC0003DMC400043626	PGSC0003DMP400043626	endonuclease or glycosyl hydrolase with C2H2-type zinc finger domain	#N/A	#N/A	#N/A	1.2693	0.0016675	0.00743589
206	PGSC0003DMG400010132	PGSC0003DMT400026262	PGSC0003DMC400017937	PGSC0003DMP400017937	Miraculin	#N/A	#N/A	#N/A	1.74439	0.00167617	0.00746993
207	PGSC0003DMG400001980	PGSC0003DMT400005009	PGSC0003DMC400003557	PGSC0003DMP400003557	Nuclear transport factor 2 (NTF2) family protein	#N/A	#N/A	#N/A	0.872328	0.00168249	0.0074948
208	PGSC0003DMG400031534	PGSC0003DMT400080959	PGSC0003DMC400054884	PGSC0003DMP400054884	Glycine rich protein domain containing protein	#N/A	#N/A	#N/A	2.13968	0.00170972	0.00759896
209	PGSC0003DMG400013412	PGSC0003DMT400034893	PGSC0003DMC400023739	PGSC0003DMP400023739	Chlorophyll a-b binding protein 3C	#N/A	#N/A	#N/A	0.930398	0.00174283	0.00772319
210	PGSC0003DMG402027501	PGSC0003DMT400070732	PGSC0003DMC400047815	PGSC0003DMP400047815	Oligopeptide transporter	GO:0006857,GO:0016020	Molecular Function: transporter activity , Biological Process: oligopeptide transport , Cellular Component: membrane	Oligopeptide transporter	0.761042	0.00175535	0.0077706
211	PGSC0003DMG400002167	PGSC0003DMT400005544	PGSC0003DMC400003872	PGSC0003DMP400003872	Glutathion S-transferase	#N/A	#N/A	#N/A	1.01189	0.00176192	0.00779706
212	PGSC0003DMG400017556	PGSC0003DMT400045248	PGSC0003DMC400030661	PGSC0003DMP400030661	Chloroplast photosystem II 22 kDa component	#N/A	#N/A	#N/A	0.92367	0.00179428	0.00792328
213	PGSC0003DMG400006106	PGSC0003DMT400015644	PGSC0003DMC400010839	PGSC0003DMP400010839	Acylamino-acid-releasing enzyme	GO:0008236	Biological Process: proteolysis , Molecular Function: serine-type peptidase activity	Acylamino-acid-releasing enzyme	1.80618	0.00179801	0.00793715
214	PGSC0003DMG402006439	PGSC0003DMT400016478	PGSC0003DMC400011417	PGSC0003DMP400011417	Hypothetical gene of unknown function	#N/A	#N/A	#N/A	0.844687	0.00180604	0.00796631
215	PGSC0003DMG400021628	PGSC0003DMT400055710	PGSC0003DMC400037506	PGSC0003DMP400037506	UPF0467 protein B	#N/A	#N/A	#N/A	0.744418	0.001818	0.00800981
216	PGSC0003DMG400008485	PGSC0003DMT400021866	PGSC0003DMC400014889	PGSC0003DMP400014889	Major latex	GO:0009607	Biological Process: defense response , Biological Process: response to biotic stimulus	Major latex	3.86223	0.00191927	0.0083936
217	PGSC0003DMG400013334	PGSC0003DMT400034704	PGSC0003DMC400023605	PGSC0003DMP400023605	Ubiquitin ligase protein cop1	#N/A	#N/A	#N/A	0.971345	0.00192469	0.0084137
218	PGSC0003DMG400000556	PGSC0003DMT400001501	PGSC0003DMC400001115	PGSC0003DMP400001115	Copper ion binding protein	GO:0046872	Biological Process: metal ion transport , Molecular Function: metal ion binding	Copper ion binding protein	1.16102	0.00193838	0.00846443
219	PGSC0003DMG400002724	PGSC0003DMT400007053	PGSC0003DMC400004897	PGSC0003DMP400004897	Hypothetical_protein	#N/A	#N/A	#N/A	0.860909	0.00194663	0.00849506
220	PGSC0003DMG400012582	PGSC0003DMT400032767	PGSC0003DMC400022282	PGSC0003DMP400022282	Hypothetical gene of unknown function	#N/A	#N/A	#N/A	1.16716	0.00195315	0.0085199
221	PGSC0003DMG400026417	PGSC0003DMT400067920	PGSC0003DMC400045866	PGSC0003DMP400045866	UPA22	#N/A	#N/A	#N/A	1.08879	0.00196791	0.00857623
222	PGSC0003DMG400022911	PGSC0003DMT400058996	PGSC0003DMC400039738	PGSC0003DMP400039738	Methyl esterase 10	#N/A	#N/A	#N/A	1.09181	0.00196937	0.00858146
223	PGSC0003DMG400009317	PGSC0003DMT400024090	PGSC0003DMC400016435	PGSC0003DMP400016435	Phosphoribulokinase	GO:0005975,GO:0008974	Molecular Function: ATP binding , Biological Process: carbohydrate metabolic process , Molecular Function: phosphoribulokinase activity	Phosphoribulokinase	0.817261	0.0020029	0.00870745
224	PGSC0003DMG400010521	PGSC0003DMT400027280	PGSC0003DMC400018610	PGSC0003DMP400018610	Homology to unknown gene	#N/A	#N/A	#N/A	0.859149	0.00202246	0.00878133
225	PGSC0003DMG401031741	PGSC0003DMT400081210	PGSC0003DMC400054948	PGSC0003DMP400054948	UPA16	#N/A	#N/A	#N/A	1.04119	0.00203307	0.00882022
226	PGSC0003DMG400028694	PGSC0003DMT400073846	PGSC0003DMC400049984	PGSC0003DMP400049984	Ethylene receptor homolog	#N/A	#N/A	#N/A	0.976132	0.00203697	0.00883506
227	PGSC0003DMG400011370	PGSC0003DMT400029571	PGSC0003DMC400020132	PGSC0003DMP400020132	Rubber elongation factor	#N/A	#N/A	#N/A	0.754046	0.00204417	0.00886233
228	PGSC0003DMG400005803	PGSC0003DMT400014852	PGSC0003DMC400010282	PGSC0003DMP400010282	Nodulin-26	GO:0006810,GO:0016020	Molecular Function: transporter activity , Biological Process: transport , Cellular Component: membrane	Nodulin-26	0.880792	0.00205192	0.00889126
229	PGSC0003DMG400003305	PGSC0003DMT400008547	PGSC0003DMC400005935	PGSC0003DMP400005935	Cytochrome P450	GO:0005506,GO:0020037,GO:0055114	Molecular Function: monooxygenase activity , Molecular Function: iron ion binding , Molecular Function: heme binding , Biological Process: oxidation reduction	Cytochrome P450	0.773782	0.00210298	0.00908022
230	PGSC0003DMG401031172	PGSC0003DMT400080052	PGSC0003DMC400054304	PGSC0003DMP400054304	Conserved gene of unknown function	#N/A	#N/A	#N/A	1.47025	0.0021228	0.00915414
231	PGSC0003DMG400023619	PGSC0003DMT400060732	PGSC0003DMC400040865	PGSC0003DMP400040865	Ethylene response factor	GO:0006355	Molecular Function: transcription factor activity , Biological Process: regulation of transcription, DNA-dependent	ERF transcription factor 5	1.26658	0.00219802	0.00943089
232	PGSC0003DMG400021727	PGSC0003DMT400055931	PGSC0003DMC400037659	PGSC0003DMP400037659	Photosystem II oxygen-evolving complex protein 3	GO:0009654,GO:0015979,GO:0019898	Molecular Function: calcium ion binding , Cellular Component: oxygen evolving complex , Biological Process: photosynthesis , Cellular Component: extrinsic to membrane	Photosystem II oxygen-evolving complex protein 3	0.929708	0.00220294	0.00944942
233	PGSC0003DMG400021882	PGSC0003DMT400056323	PGSC0003DMC400037898	PGSC0003DMP400037898	Hypothetical gene of unknown function	#N/A	#N/A	#N/A	2.17664	6.3077e-05	0.00949878
234	PGSC0003DMG400023016	PGSC0003DMT400059242	PGSC0003DMC400039895	PGSC0003DMP400039895	DUF1442 domain containing protein	#N/A	#N/A	#N/A	3.28971	0.00222544	0.00953345
235	PGSC0003DMG400006975	PGSC0003DMT400017962	PGSC0003DMC400012364	PGSC0003DMP400012364	CLC-Nt2 protein	GO:0006821,GO:0016020,GO:0055085	Molecular Function: voltage-gated chloride channel activity , Biological Process: chloride transport , Cellular Component: membrane , Biological Process: transmembrane transport	CLC-Nt2 protein	1.10994	0.00222983	0.00954987
236	PGSC0003DMG400015645	PGSC0003DMT400040406	PGSC0003DMC400027407	PGSC0003DMP400027407	GDP-mannose pyrophosphorylase	GO:0016779	Biological Process: biosynthetic process , Molecular Function: nucleotidyltransferase activity	GDP-mannose pyrophosphorylase	0.768032	0.00224814	0.00961631
237	PGSC0003DMG400029159	PGSC0003DMT400074969	PGSC0003DMC400050772	PGSC0003DMP400050772	AT1G21500 protein	#N/A	#N/A	#N/A	0.760856	0.00228418	0.00975008
238	PGSC0003DMG400029811	PGSC0003DMT400076660	PGSC0003DMC400051939	PGSC0003DMP400051939	Fasciclin-like arabinogalactan protein 10	#N/A	#N/A	#N/A	0.727832	0.00230089	0.00980768
