# Supplementary material for: Snakin-1 affects reactive oxygen species and ascorbic acid levels and hormone balance in potato
Source: PLoS One. 2019 Mar 25;14(3):e0214165. doi: 10.1371/journal.pone.0214165 (PMC6433472; doi:10.1371/journal.pone.0214165)
Supplement: S3 Table — (XLS) [file pone.0214165.s003.xls]

## Sheet: Hoja1
	Gene	fold change RNA Seq	fold change qRT-PCR
	pathogenesis related protein 1	24.9518	20.9
	PGSC0003DMG400005111
	pathogenesis related protein 4	9.04697	6.31
	PGSC0003DMG400019437
	Catalase2	1.87865	2.04
	PGSC0003DMG400001570
	HMG-CoAsynthase	0.531522	0.56
	PGSC0003DMG400022750
	HMG-CoAreductase	0.362653	0.47
	PGSC0003DMG400013663
	Obtusifoliol 14 α-demethylase	0.480832	0.67
	PGSC0003DMG400016402
	Delta(7)-sterol-C5(6)-desaturase	0.482066	0.55
	PGSC0003DMG400026401
	7-dehydrocholesterol reductase	0.37896	0.43
	PGSC0003DMG400005931
	C-4 sterol methyl oxidase 2	0.295559	0.34
	PGSC0003DMG400002156
